# Supplementary material for: CD97 stabilises the immunological synapse between dendritic cells and T cells and is targeted for degradation by the Salmonella effector SteD
Source: PLoS Pathog. 2021 Jul 27;17(7):e1009771. doi: 10.1371/journal.ppat.1009771 (PMC8345877; doi:10.1371/journal.ppat.1009771)
Supplement: S1 Table — (XLSX) [file ppat.1009771.s001.xlsx]

## Sheet: Sheet1
Accession	Description	Gene ID	# Unique Peptides	STED/GFP	p-value	Abundance_GFP_6h	Abundance_GFP_24h_2	Abundance_ GFP_24h_3	Abundance_GFP_48h	Abundance_ STED_6h	Abundance_STED_24h_1	Abundance_STED_24h_3	Abundance_STED_48h	Sum abundance
O89001	Carboxypeptidase D	Cpd	25	1.81917	21.257	2626.5	3266.5	3627.3	3204.2	10971.2	9577.5	11558.6	12794.6	57626.4
P14483	H-2 class II histocompatibility antigen, A beta chain	H2-Ab1	5	-1.46796	20.1041	8082.1	9568.8	7716.3	8361.5	2832.9	2888.3	3452.5	3019	45921.4
Q62371	Discoidin domain-containing receptor 2	Ddr2	3	1.57319	17.6311	108.5	147	167.9	163.3	374.3	446.1	417.6	507.8	2332.5
Q61730	Interleukin-1 receptor accessory protein	Il1rap	7	-1.30569	17.871	1903.7	2102.8	1782.1	2078.1	656.1	880.6	857.6	788	11049
Q9Z0M6	CD97 antigen	Cd97	9	-1.59953	14.2988	8817.3	5667.7	5420.3	4783.8	2503.2	1819.3	2323.5	1501	32836.1
P14434	H-2 class II histocompatibility antigen, A-B alpha chain	H2-Aa	4	-1.75918	14.4669	16340.5	19982.8	9499.3	16907.6	3927.9	5635.3	3632.5	5335.8	81261.7
Q9DBH5	Vesicular integral-membrane protein VIP36	Lman2	11	-0.886503	13.2828	6558.5	5497.1	5530.2	4757.1	3125.9	2844.5	3232	2883.4	34428.7
O88839	Disintegrin and metalloproteinase domain-containing protein 15	Adam15	4	-0.963239	12.6736	5295	5290.7	3970.5	5906.1	2371.7	2785.7	2411.9	2925.9	30957.5
Q6QNU9	Toll-like receptor 12	Tlr12	13	0.80926	10.84	6539.4	4546.6	4326.5	4349.9	8528.7	9067.1	9171.8	7862.3	54392.3
Q01965	T-lymphocyte surface antigen Ly-9	Ly9	6	1.02136	10.7901	840.7	1051.3	743.6	626.2	1403	2203.3	1506.4	1508.2	9882.7
P19437	B-lymphocyte antigen CD20	Ms4a1	4	0.878603	10.7777	1313.4	1688.5	1512	1404.1	2316.5	3570.3	2340.9	2653.1	16798.8
O88307	Sortilin-related receptor	Sorl1	4	-1.23377	10.9048	420	914.5	649.1	769.2	288.3	255.7	351.8	274.7	3923.3
P57787	Monocarboxylate transporter 4	Slc16a3	3	-1.40816	11.0415	2049.8	4405.5	2128	2514.1	1427.7	836.9	933	983.8	15278.8
Q9DBJ3	Brain-specific angiogenesis inhibitor 1-associated protein 2-like protein 1	Baiap2l1	4	-0.587574	9.94126	967.8	822.1	793.3	873.2	542.9	554.8	596.4	606	5756.5
Q62192	CD180 antigen	Cd180	15	-1.14248	10.3355	15217.7	11239.9	16178.5	21091	5184.5	6312.3	7846.1	9524.2	92594.2
Q8BXN9	Transmembrane protein 87A	Tmem87a	6	0.738286	10.0066	1775.9	1430.7	1308	1777.3	2473.5	2248.2	2804.7	2969.7	16788
Q60766	Immunity-related GTPase family M protein 1	Irgm1	5	0.645858	10.0058	594	673.8	578.9	642.9	1160.4	902.9	916	916.1	6385
P41245	Matrix metalloproteinase-9	Mmp9	4	-0.914861	10.1545	813.1	802.4	526.2	628.5	382.3	380.1	281.4	425.5	4239.5
Q8VEC4	Calcium homeostasis modulator protein 2	Calhm2	3	-0.714317	9.97349	883.3	811.2	631.7	692.7	417.8	528.4	449.2	444.6	4858.9
Q08857	Platelet glycoprotein 4	Cd36	8	-0.772269	9.66978	10888.5	13091.6	11235.7	8543.7	7139.3	5666.9	7214	5600.8	69380.5
Q8VI94	2'-5'-oligoadenylate synthase-like protein 1	Oasl1	3	0.652724	9.73472	152	142.8	184.9	168.4	260	293.6	233.6	231.7	1667
Q8K2H4	Arf-GAP with coiled-coil, ANK repeat and PH domain-containing protein 1	Acap1	5	-0.791087	9.5455	310.5	397.9	301	317.8	151.4	225.8	161.6	228.2	2094.2
Q9CPX6	Ubiquitin-like-conjugating enzyme ATG3	Atg3	3	-0.627173	9.29856	859.1	974.8	780.5	855.4	476.3	658	532	580.2	5716.3
Q812A2	SLIT-ROBO Rho GTPase-activating protein 3	Srgap3	16	-0.646557	9.043	6925.4	5936.7	4973.6	5810.4	3368.7	4369.7	3432.1	3934.7	38751.3
Q9EQU3	Toll-like receptor 9	Tlr9	9	0.784623	9.00626	2436.1	1902.9	2851.4	2773.6	3867.4	4028.6	5564.4	3704	27128.4
P21995	Embigin	Emb	8	-0.966229	9.15093	7801.3	8875	8570.3	14079	3719.4	5300.4	4942.4	6166.3	59454.1
P14719	Interleukin-1 receptor-like 1	Il1rl1	4	-0.87906	9.05404	522.7	856.9	542.2	769.1	395.7	397.2	281.9	388.3	4154
Q8CGA3	Large neutral amino acids transporter small subunit 4	Slc43a2	3	-0.650797	9.08555	1616.1	1288.1	1229.5	1146.8	911.5	729.6	823.3	898.9	8643.8
Q08509	Epidermal growth factor receptor kinase substrate 8	Eps8	3	-0.694808	8.73727	1667.7	1200.8	1206.7	1489.3	710.4	928.6	795.3	1003.4	9002.2
Q7TSA3	B- and T-lymphocyte attenuator	Btla	7	-0.626522	8.34537	8468.4	8780.7	6352.7	6606.8	4325.9	5516.4	4726.3	4998.6	49775.8
Q80TR1	Adhesion G protein-coupled receptor L1	Adgrl1	5	-0.618595	8.31443	505.3	420.6	353.3	387.3	240.4	319.7	258.9	266.4	2751.9
Q8K2P7	Sodium-coupled neutral amino acid transporter 1	Slc38a1	9	0.616331	8.09976	4836.7	3526.7	4935	5486.1	6846.9	6537	8199	7213.2	47580.6
Q8R4D1	Sodium/hydrogen exchanger 8	Slc9a8	4	0.661502	7.87578	1135.8	1087.9	1153.1	1368.2	1441.6	1941.3	1740.4	2382	12250.3
Q8CII9	Cytokine receptor-like factor 2	Crlf2	4	-0.560837	7.66458	4856.2	6423.2	5271.4	5058.3	2944.1	3868.9	3784.7	4051.3	36258.1
Q64518	Sarcoplasmic/endoplasmic reticulum calcium ATPase 3	Atp2a3	5	-0.474411	7.59951	300.2	359	321.4	321.5	220.3	270.7	228.1	218.1	2239.3
P27931	Interleukin-1 receptor type 2	Il1r2	11	-0.960204	7.55748	20760.8	26482.2	14437.6	28474.5	7973.3	15241.3	9524.9	13598.8	136493
P04202	Transforming growth factor beta-1	Tgfb1	4	-0.649975	7.49892	2789.4	3121.4	1971.9	2639.8	1418.9	1939.2	1488.7	1859.1	17228.4
Q9CZR2	N-acetylated-alpha-linked acidic dipeptidase 2	Naalad2	23	0.442155	7.24195	15283	13932	15146.1	15366.6	17885.2	22535.2	20686	20041.6	140876
Q60610	T-lymphoma invasion and metastasis-inducing protein 1	Tiam1	7	-0.560554	7.25928	594.1	556.9	526.9	634.2	299	456.9	357.5	454.3	3879.8
Q9DBX6	Cytochrome P450 2S1	Cyp2s1	5	-0.589311	7.25912	1327.2	1530.2	1116.1	1093.3	772.5	1051.5	722	821.7	8434.5
Q91VA1	Choline transporter-like protein 4	Slc44a4	4	-1.42822	7.28825	2057	2965	833.7	1857.4	519.3	1014.6	436.3	895.9	10579.2
Q8BKX1	Brain-specific angiogenesis inhibitor 1-associated protein 2	Baiap2	3	-0.584751	7.35045	370.4	264.5	377.2	353.3	200.3	200.4	261	248.7	2275.8
P01899	H-2 class I histocompatibility antigen, D-B alpha chain	H2-D1	12	0.706838	7.17737	13719	16446.6	15891.3	20966.3	18723.5	28706	30916.4	31050.9	176420
Q8R2Y2	Cell surface glycoprotein MUC18	Mcam	3	-0.819902	7.10687	206.1	346.9	205.3	333	119.6	147.6	144.6	206.4	1709.5
P48024	Eukaryotic translation initiation factor 1	Eif1	4	-0.471278	7.01482	1733.4	1445.2	1442.4	1231.7	1055.5	1046.4	1079	1040.8	10074.4
Q8BMT4	Negative regulator of reactive oxygen species	Nrros	5	-0.498718	7.03375	1466.3	1186.4	1239.4	1459.9	802.4	988.9	895	1101.5	9139.8
Q9ESW4	Acylglycerol kinase, mitochondrial	Agk	3	0.546803	6.92031	384.3	407.2	370.6	324.3	457.2	543.9	686.5	483.8	3657.8
Q9ET54	Palladin	Palld	9	-0.454752	6.86605	2530.5	2840.3	2486.5	2235	1590	2042.7	1845.3	1885.7	17456
E9Q555	E3 ubiquitin-protein ligase RNF213	Rnf213	50	0.648687	6.80849	7138.8	8122.7	7855.3	8148.9	9134.9	16985.2	11167	11729.4	80282.2
O08573	Galectin-9	Lgals9	4	1.25215	6.73832	250	365.3	441.1	490.9	423.8	1467.1	1011.6	783.1	5232.9
P26450	Phosphatidylinositol 3-kinase regulatory subunit alpha	Pik3r1	9	-0.562426	6.72375	4921	4158.9	3603.6	3075.2	2944.6	2809.7	2548.3	2368.6	26429.9
Q8K201	Keratinocyte-associated transmembrane protein 2	Kct2	3	0.428264	6.67711	776.5	821.6	830.7	842.2	1025.8	1026.9	1048.3	1300.5	7672.5
P18572	Basigin	Bsg	7	-0.627186	6.5787	17022	22768.2	12724.6	20040.1	10582.1	13249.9	11241.4	11901.4	119530
P97333	Neuropilin-1	Nrp1	30	-0.588441	6.47403	54023.3	46194.8	37528.9	32889.5	30495.4	31044.7	28487.3	23456.3	284120
Q91VH2	Sorting nexin-9	Snx9	5	-0.401295	6.469	2185.2	2151.8	2316.5	1949.1	1541.4	1736.7	1757.5	1478.1	15116.3
Q9ERK9	P2Y purinoceptor 6	P2ry6	3	-0.759919	6.35346	460.4	703.1	485.5	794.4	246.4	442.7	317.2	436.6	3886.3
Q6A4J8	Ubiquitin carboxyl-terminal hydrolase 7	Usp7	3	-0.409404	6.26604	123.1	124.5	132.1	123	78.6	104.3	90.6	105	881.2
Q80VQ1	Leucine-rich repeat-containing protein 1	Lrrc1	9	-0.475961	6.24841	908	776.6	692.1	658.4	487.5	639.8	562.9	492	5217.3
Q8BZR0	Probable G-protein coupled receptor 82	Gpr82	4	-0.461872	6.28443	2292.8	2909.9	2465.3	2893.9	1563.3	1961.7	1987.6	2155.8	18230.3
O35379	Multidrug resistance-associated protein 1	Abcc1	45	-0.485066	6.17916	30471.7	38218.1	32135.8	41727.2	20801.4	28572.5	24962.4	27512.6	244402
Q80TH2	Erbin	Erbin	33	-0.483428	6.14761	15118.6	13229.5	10522.5	12877.1	8396.9	10695.9	7965.7	9955.4	88761.6
Q3UQ44	Ras GTPase-activating-like protein IQGAP2	Iqgap2	5	-0.480281	6.10563	1111.6	1081.9	855	830.2	642.9	829.5	695.5	612.5	6659.1
P51432	1-phosphatidylinositol 4,5-bisphosphate phosphodiesterase beta-3	Plcb3	17	-0.425363	6.06963	5388.3	3827.1	4784.6	4439.1	3458.5	3310.5	3624.1	3337.6	32169.8
P42703	Leukemia inhibitory factor receptor	Lifr	12	0.63699	5.97616	2343.3	2664.8	1883.6	3611.8	3637.9	4924.2	3151	4620.7	26837.3
P11609	Antigen-presenting glycoprotein CD1d1	Cd1d1	3	-0.725605	5.97305	509.8	713.2	415.4	726.9	245.2	495.5	345.3	344.4	3795.7
A1L314	Macrophage-expressed gene 1 protein	Mpeg1	18	0.406258	5.94757	7640	5838.9	6505.3	7230.1	9118	9275.8	7891.6	9780.2	63279.9
Q61210	Rho guanine nucleotide exchange factor 1	Arhgef1	3	-0.738654	5.72397	937.2	453.9	463	596.6	290.3	411.9	333.4	433.1	3919.4
Q9JL26	Formin-like protein 1	Fmnl1	5	-0.415788	5.75524	989.5	961.1	1019.4	1196.7	789.8	851.1	630.6	851.9	7290.1
Q6WVG3	BTB/POZ domain-containing protein KCTD12	Kctd12	3	-0.755715	5.83566	136.2	144.1	81.7	128.5	44.6	87.4	60	98.5	781
Q99KQ4	Nicotinamide phosphoribosyltransferase	Nampt	9	0.358298	5.75283	3325.9	3643.2	2987.8	3097.5	3917.5	4516.2	4055.2	4245.7	29789
Q8JZR0	Long-chain-fatty-acid--CoA ligase 5	Acsl5	8	-0.427431	5.77236	3871.6	4037.4	3201.9	3502.1	2189.2	3144.1	2790.6	2742.1	25479
Q80VQ0	Aldehyde dehydrogenase family 3 member B1	Aldh3b1	7	-0.393268	5.71428	2713.2	2844.7	2264.7	2747.1	1795.4	2308.7	1909.9	2033.8	18617.5
P15261	Interferon gamma receptor 1	Ifngr1	6	-0.560084	5.84807	8889.1	6435.7	5068.4	7162.2	4008.2	5344.4	4363.9	4973.3	46245.2
Q3TBD2	Minor histocompatibility protein HA-1	Hmha1	6	-0.398125	5.83161	1844.3	2104.5	1869.1	1927.7	1309.7	1787.7	1328.2	1452.1	13623.3
P97814	Proline-serine-threonine phosphatase-interacting protein 1	Pstpip1	4	-0.401192	5.72663	751.5	578.9	708.4	740.4	534.8	483.6	493.7	592.4	4883.7
P14824	Annexin A6	Anxa6	21	-0.440655	5.37883	9234.8	9463.7	12039.9	8369.5	5837.9	8181.4	7457.5	7337.9	67922.6
Q6NZJ6	Eukaryotic translation initiation factor 4 gamma 1	Eif4g1	23	-0.396728	5.61299	6201.7	5060.8	5343.3	5630.6	3634.3	5040	3955.1	4260.9	39126.7
Q64737	Trifunctional purine biosynthetic protein adenosine-3	Gart	8	-0.319285	5.35863	3818.9	4004.9	4163.7	4169.5	3006.8	3502.8	3155.8	3283.9	29106.3
Q3UIL6	Pleckstrin homology domain-containing family A member 7	Plekha7	3	-0.343881	5.36102	598.8	535.9	475.8	505.2	395.4	414.7	419.7	437.2	3782.7
Q99J62	Replication factor C subunit 4	Rfc4	4	-0.515684	5.63909	305.2	285.3	208.6	295.6	151.1	240.7	174.5	199.4	1860.4
P55194	SH3 domain-binding protein 1	Sh3bp1	6	-0.396237	5.59844	1154.5	979.6	936.5	898.8	679	819.9	681.8	835.4	6985.5
O54988	STE20-like serine/threonine-protein kinase	Slk	11	-0.384298	5.53238	2061.7	2103.8	1773.9	2076.9	1396.5	1774	1334.6	1636.6	14158
P42225	Signal transducer and activator of transcription 1	Stat1	18	0.481587	5.49004	3982.3	5189	5369.1	5420.3	5217.2	7717.4	7467.1	7469	47831.4
Q91V24	ATP-binding cassette sub-family A member 7	Abca7	23	-0.332197	5.41916	7759	8079.1	7380.4	8007.1	5669.6	6835.4	5841.9	6456.4	56028.9
Q64430	Copper-transporting ATPase 1	Atp7a	21	0.447392	5.30702	5522.4	4981.4	5053.1	7484.7	6560.4	7862.7	7868.9	9126.9	54460.5
O55098	Serine/threonine-protein kinase 10	Stk10	10	-0.447475	5.43711	1796.9	2338.6	2104.6	2199.4	1176	1727.4	1459.4	1826.1	14628.4
P19973	Lymphocyte-specific protein 1	Lsp1	6	-0.38491	5.50647	413.5	405.1	409.9	351.1	281.7	332	341.3	254.7	2789.3
P51174	Long-chain specific acyl-CoA dehydrogenase, mitochondrial	Acadl	6	0.567978	5.35035	2002.3	2807.5	1837.7	1723	2329.7	4101.3	2931.4	3046.4	20779.3
P0DOV2	Interferon-activable protein 204	Ifi204	5	0.516434	5.49687	886.1	936.8	962.8	1197.2	1050.1	1451	1401	1795.1	9680.1
Q921G6	Leucine-rich repeat and calponin homology domain-containing protein 4	Lrch4	5	-0.424562	5.53191	266.7	206.6	266.5	202.4	163.4	185.7	194.3	158.6	1644.2
Q9WVD4	H(+)/Cl(-) exchange transporter 5	Clcn5	5	-0.448635	5.48306	2750.3	1993	1837.6	2240.7	1579.2	1472.6	1540.3	1871.8	15285.5
Q920G3	Sialic acid-binding Ig-like lectin 5	Siglec5	5	0.497592	5.32986	1411.9	1053.5	1852	1636.4	1991.8	2030.7	2550	1833.4	14359.7
Q91ZV3	Discoidin, CUB and LCCL domain-containing protein 2	Dcbld2	5	-0.563614	5.30406	1816.3	2061.6	1122.5	1456.1	968.1	1314.2	1046.3	1039.9	10825
Q9D1G5	Leucine-rich repeat-containing protein 57	Lrrc57	4	-0.434044	5.54614	2314.6	1548.4	1701.1	1709.9	1256.1	1422.5	1359.2	1346.3	12658.1
Q8BHC0	Lymphatic vessel endothelial hyaluronic acid receptor 1	Lyve1	4	0.706756	5.34494	1018.3	1651.3	1137.5	1490.7	1332.5	2935.2	2360.6	2018.4	13944.5
Q9JLF7	Toll-like receptor 5	Tlr5	4	-0.422398	5.32138	468.7	553	667.9	491.5	414.2	402.9	459.5	350.9	3808.6
P70180	Atrial natriuretic peptide receptor 3	Npr3	3	-0.847016	5.41522	623.6	659	394.6	264.4	305.8	316.9	219.9	236.8	3021
Q9R100	Cadherin-17	Cdh17	30	-1.09575	5.25339	18872.1	45841.8	18636.6	42749.9	8380.9	16595.8	8762	25262.7	185102
P11087	Collagen alpha-1(I) chain	Col1a1	6	1.44171	5.21101	130.5	119.1	155.8	186.7	178.6	915.5	279	235.3	2200.5
Q61753	D-3-phosphoglycerate dehydrogenase	Phgdh	6	-0.460165	5.22927	2853.3	3038.8	2076.9	2578.9	1588.7	2401	1770.5	1907.1	18215.2
Q91WS7	DEP domain-containing protein 7	Depdc7	7	-0.4017	5.20766	1486	1581	1211.5	1287.8	1028.1	1216.9	865	1103.5	9779.8
O35114	Lysosome membrane protein 2	Scarb2	5	0.580113	5.19399	2163.5	3452	1764.2	1689	3400.6	2928.4	2927.3	4301.1	22626.1
Q8CIN4	Serine/threonine-protein kinase PAK 2	Pak2	3	-0.484487	5.05091	667	840.5	571.3	529.8	406.5	546.6	390.3	521.1	4473.1
O70475	UDP-glucose 6-dehydrogenase	Ugdh	3	-0.51632	5.03775	530	689.5	400	564	360	437.9	294.3	434.4	3710.1
Q9EQJ0	Two pore calcium channel protein 1	Tpcn1	3	-0.737648	4.98106	844.3	486.5	319.1	465.1	340.1	351.9	287.4	289	3383.4
Q9Z0G0	PDZ domain-containing protein GIPC1	Gipc1	3	-0.412352	4.9301	937.3	992.7	831	692.3	551.4	775.3	641.8	626.3	6048.1
Q9Z0P5	Twinfilin-2	Twf2	3	-0.307157	4.89853	685.8	692.9	701.4	657.6	477.1	583.1	574.5	578	4950.4
Q80WG5	Volume-regulated anion channel subunit LRRC8A	Lrrc8a	15	-0.305295	4.86517	4939.1	4358	4519.4	4808.9	3409.5	4015.4	3674.7	3973.5	33698.5
Q9QUJ7	Long-chain-fatty-acid--CoA ligase 4	Acsl4	5	-0.315602	4.83636	1980	1640	1867.8	1737.2	1318.1	1424.6	1499.9	1562.8	13030.4
Q8C0Z1	Protein FAM234A	Fam234a	10	-0.400575	4.77323	5674.4	5447	4012.8	4061.2	3607.9	3995.7	3417.3	3520.7	33737
O70293	G protein-coupled receptor kinase 6	Grk6	4	-0.41137	4.76801	959.7	855.2	685	617.1	593.5	601.9	570.2	578.1	5460.7
Q8K1M6	Dynamin-1-like protein	Dnm1l	4	-0.458673	4.73735	1073.4	1238	830.2	1090.9	639.5	966.8	606	867.5	7312.3
P51791	H(+)/Cl(-) exchange transporter 3	Clcn3	5	-0.326342	4.73904	2263.7	1915.4	1876.6	2037.4	1534.4	1445	1615.1	1860.2	14547.8
P58281	Dynamin-like 120 kDa protein, mitochondrial	Opa1	9	-0.335559	4.70625	1071.6	1171.3	882.9	1029.4	807.6	861.1	739.1	885.1	7448.1
Q9DC11	Plexin domain-containing protein 2	Plxdc2	4	0.6693	4.71643	656.9	550.1	744.7	1054.9	903.1	1163.6	893.3	1821.4	7788
Q69ZQ1	Uncharacterized family 31 glucosidase KIAA1161	Kiaa1161	4	-0.41287	4.66238	231.1	265.7	272.5	184.2	148	196.8	199.3	172.1	1669.7
P09242	Alkaline phosphatase, tissue-nonspecific isozyme	Alpl	20	-0.541422	4.64385	16143.3	28251.1	19405.5	19898.9	10923.4	20283.6	11888.3	14413.6	141208
O09126	Semaphorin-4D	Sema4d	20	-0.374103	4.60807	32306.3	23270.3	28865.9	23926.1	18079.8	20165	22716.8	22654	191984
P11627	Neural cell adhesion molecule L1	L1cam	6	0.617936	4.58967	1977	2224.6	1372.2	2715.3	2551.2	3676	2247.1	4246.8	21010.2
Q8BG84	Leukocyte-associated immunoglobulin-like receptor 1	Lair1	6	-0.468403	4.58815	3277.8	4083	2481.4	3006.8	1872	2838.1	1976.7	2600	22135.8
Q3TD49	Signal peptide peptidase-like 2B	Sppl2b	4	-0.562275	4.6045	1066.2	1532.6	771.6	859.9	607.4	782	645.5	830	7095.2
P35330	Intercellular adhesion molecule 2	Icam2	4	-0.595735	4.60139	2386	3349.4	1798.3	3341.2	1403.5	2186	1438.2	2168.3	18070.9
Q9D5T0	ATPase family AAA domain-containing protein 1	Atad1	3	-0.378175	4.56302	766.6	797.9	576.2	598.8	502.6	595.6	540.1	469.5	4847.3
Q924S8	Sprouty-related, EVH1 domain-containing protein 1	Spred1	6	-0.351678	4.54273	1184.9	1110.5	1188.4	1419.4	794.3	974.8	924.4	1149	8745.7
P48193	Protein 4.1	Epb41	9	-0.294584	4.50575	2202.7	2384.7	2135.8	2315.6	1583.5	1967.2	1947.5	1871.2	16408.2
Q8R5A3	Amyloid beta A4 precursor protein-binding family B member 1-interacting protein	Apbb1ip	11	-0.357752	4.52179	2660.9	2433.1	2166.4	2865.7	1708.8	2099.8	1759.5	2334.1	18028.3
Q5QNS5	Hepatitis A virus cellular receptor 1 homolog	Havcr1	3	0.332921	4.51293	788.5	650.6	634	831.8	955.4	841.5	846.5	1015.5	6563.8
Q08288	Cell growth-regulating nucleolar protein	Lyar	5	0.322605	4.47281	204.5	264.4	217.5	250.6	293.5	332.4	276.1	269.8	2108.8
P42932	T-complex protein 1 subunit theta	Cct8	19	-0.318688	4.42391	8576.2	9389.1	9118.5	8999.7	5945	7678.5	6742.5	8565.7	65015.2
Q9CYH2	Redox-regulatory protein FAM213A	Fam213a	3	-0.414895	4.34872	370.8	509.4	437.7	374.2	232.5	318.1	405.4	313.2	2961.3
Q8VI93	2'-5'-oligoadenylate synthase 3	Oas3	5	0.466665	4.35881	539.6	462.7	778	657.7	652.8	984.4	995.9	736	5807.1
P54728	UV excision repair protein RAD23 homolog B	Rad23b	3	-0.387984	4.38923	329.1	372.9	257.6	322.4	200.7	279.2	217.9	281.9	2261.7
P11157	Ribonucleoside-diphosphate reductase subunit M2	Rrm2	3	-0.486928	4.39371	340.9	285	214.3	294.7	151.1	237.4	157.2	264.1	1944.7
Q8K2Q9	Shootin-1	Shtn1	23	-0.434458	4.33189	5982.3	5287.2	4587.5	5183	3082.1	5681.6	2923.6	3881.7	36609
Q00560	Interleukin-6 receptor subunit beta	Il6st	19	0.429141	4.42173	5543.7	5899.6	3586.8	4761.7	6174.8	8294.2	5640.9	6538.4	46440.1
P27870	Proto-oncogene vav	Vav1	18	-0.329634	4.36374	7518	7809.4	7018	7907	4707.4	7011.1	5829.5	6525	54325.4
Q924N4	Solute carrier family 12 member 6	Slc12a6	13	-0.338883	4.33048	7621.3	8609.2	6200.9	7185	5430.7	6725.3	5288.6	5971.7	53032.7
P33896	Interferon alpha/beta receptor 1	Ifnar1	7	-0.559425	4.35212	3051.7	3728.4	1987.1	3154	1472.6	2659.2	1563.5	2394.1	20010.6
Q3U2C5	E3 ubiquitin-protein ligase RNF149	Rnf149	4	0.491006	4.41202	1109.8	1375.4	830.2	1433.7	1328.1	1898.1	1398.1	2050.2	11423.6
Q8CFE2	Histone PARylation factor 1	Hpf1	4	-0.396361	4.32461	866	936.8	695.2	996.6	552.4	820.7	563.2	718.8	6149.7
Q80U87	Ubiquitin carboxyl-terminal hydrolase 8	Usp8	4	-0.28243	4.31917	507.3	478.4	559.6	547	392.1	417.9	454	456.3	3812.6
O89017	Legumain	Lgmn	3	-0.419099	4.44375	933.9	871.3	1065.2	1243.7	755	564.4	931	826.5	7191
Q8JZZ7	Adhesion G protein-coupled receptor L2	Adgrl2	14	-0.381607	4.29338	4063.2	3214.2	2628.9	3202	2271.9	3016.7	2444.2	2328.9	23170
Q9JHG7	Phosphatidylinositol 4,5-bisphosphate 3-kinase catalytic subunit gamma isoform	Pik3cg	3	-0.457155	4.28643	668	767.1	446.3	541.1	425.2	546.8	368	424.6	4187.1
Q9QYC0	Alpha-adducin	Add1	3	-0.298639	4.22696	397.9	380.7	418.1	344.1	309.4	364.6	298.2	280.5	2793.5
O70325	Phospholipid hydroperoxide glutathione peroxidase, mitochondrial	Gpx4	4	-0.33793	4.23729	1417.2	1615.7	1167.8	1288.6	981.6	1239.2	980.7	1141.5	9832.3
Q8VD75	Huntingtin-interacting protein 1	Hip1	12	-0.322322	4.2507	4549.1	4740.2	4111.7	3548.5	3256.7	3819.7	3060.2	3419.3	30505.4
Q63850	Nuclear pore glycoprotein p62	Nup62	3	-0.32268	4.23484	182	194.2	167.2	176.1	121.5	168	123.9	161.9	1294.8
P28867	Protein kinase C delta type	Prkcd	8	-0.400897	4.24659	3682.2	3025.3	2325.9	2351.4	2280.3	2072.8	2083	2186.6	20007.5
Q60848	Lymphocyte-specific helicase	Hells	3	-0.386769	4.18581	1213.1	1452.8	913.3	1048.3	782.1	991.7	836.7	928.8	8166.8
Q5FWI3	Transmembrane protein 2	Tmem2	11	0.383146	4.18496	2846.8	2868.4	2214.8	2982.2	3004.2	4069	2988	4170.3	25143.7
Q8VDP3	[F-actin]-methionine sulfoxide oxidase MICAL1	Mical1	10	-0.484023	4.18301	1365.4	1636.1	1108	1027.7	774.5	1343	684.9	870.6	8810.2
Q8K1B8	Fermitin family homolog 3	Fermt3	8	-0.388932	4.18716	2603.9	2530.1	2582.1	3211.3	1543.3	2244	1834.7	2723.2	19272.6
Q91V55	40S ribosomal protein S5	Rps5	3	-0.477003	4.16581	97.2	108.9	75.8	73.3	50.7	92.4	46.5	65.6	610.4
E9QM99	Dedicator of cytokinesis protein 10	Dock10	5	-0.373403	4.10873	622.4	490	383.9	468.7	386.4	393.7	336.4	400.4	3481.9
Q8VDM4	26S proteasome non-ATPase regulatory subunit 2	Psmd2	4	-0.33834	4.09673	140.1	163.7	140.4	143.7	93.6	152.2	106.3	112.9	1052.9
Q6PB66	Leucine-rich PPR motif-containing protein, mitochondrial	Lrpprc	27	-0.284004	4.05287	9441.4	8571.5	10105.4	8171	6939.5	7326.2	8361.9	7177.1	66094
E9PWG6	Non-SMC condensin I complex, subunit G	Ncapg	4	-0.372461	4.057	375.8	380	300.5	340.4	273	352.1	196.9	256.9	2475.6
Q60864	Stress-induced-phosphoprotein 1	Stip1	9	-0.348516	4.06684	1858.3	2305.3	1796.9	1763.8	1317.6	1709.3	1249.4	1790.3	13790.9
Q6S5J6	Krev interaction trapped protein 1	Krit1	6	-0.322289	4.07854	1493.2	1412.9	1145.9	1446	925.3	1180.1	1041	1250.9	9895.3
Q8C156	Condensin complex subunit 2	Ncaph	5	-0.311697	4.03321	535.2	580.8	520.2	439.9	397.2	486.9	424.1	364.5	3748.8
Q8R323	Replication factor C subunit 3	Rfc3	3	-0.275883	4.02261	349	365.6	321.7	305.8	257.5	305.9	256.4	288.7	2450.6
Q9R1X5	Multidrug resistance-associated protein 5	Abcc5	18	-0.414269	4.00771	5040.8	7435.3	5171.9	6182.5	3264.7	5091	4062.8	5463.9	41712.9
Q8CGE8	Interferon-activable protein 205-A	Ifi205a	9	0.395154	4.00785	2551.9	2635.4	3217.6	4066.1	3189	4455	4049.4	4707	28871.4
O35664	Interferon alpha/beta receptor 2	Ifnar2	8	-0.510596	4.03121	3799.8	4481.1	2303.7	3140.8	1936.3	3175.3	2055.7	2467	23359.7
Q810U5	Coiled-coil domain-containing protein 50	Ccdc50	5	-0.319462	3.98119	3843.5	3054.5	3346.3	4398.9	2791.1	3074	2981.3	2888.2	26377.8
Q9CQD1	Ras-related protein Rab-5A	Rab5a	4	-0.307889	3.95382	382.4	350.7	279.4	311.8	239.1	280.7	288.7	261.3	2394.1
P47941	Crk-like protein	Crkl	4	-0.290656	3.85449	796.2	730	691.5	894.6	556.5	688.7	612.2	687	5656.7
Q9WV60	Glycogen synthase kinase-3 beta	Gsk3b	3	-0.333525	3.87388	177.1	211.6	158.2	140.1	146.6	143.5	127.7	127.4	1232.2
Q8CGK3	Lon protease homolog, mitochondrial	Lonp1	6	-0.340499	3.90087	1184.9	892.6	1236.3	1103.7	726.9	807.2	890.3	1064.4	7906.3
P43247	DNA mismatch repair protein Msh2	Msh2	9	-0.416105	3.87947	1040	1243.4	885.4	1156.8	592.3	1081.1	621.9	946.5	7567.4
Q9D6T0	Nitric oxide synthase-interacting protein	Nosip	3	-0.280982	3.85353	423.8	498	430.5	404.5	324.9	419.6	338.7	362.7	3202.7
O70161	Phosphatidylinositol 4-phosphate 5-kinase type-1 gamma	Pip5k1c	3	-0.48794	3.84792	194	236.9	129.4	209.5	112.1	168.5	100.4	167.9	1318.7
Q6A0D4	Raftlin	Rftn1	11	0.602031	3.90109	1155.6	1963.3	1258.5	1846	1456.2	3142.8	1942.9	2904.3	15669.6
Q9D8U8	Sorting nexin-5	Snx5	7	-0.380508	3.86792	2911.5	3217.9	2300.2	3237	1752.6	2615.8	1878.3	2715.2	20628.5
E9Q3L2	Phosphatidylinositol 4-kinase alpha	Pi4ka	15	-0.380911	3.88938	3614.6	4113.8	2904.5	3987.8	2320.4	3495.2	2227.4	3185	25848.7
P06802	Ectonucleotide pyrophosphatase/phosphodiesterase family member 1	Enpp1	11	-0.579477	3.8449	5792.2	5708.8	2724.6	3585.8	2969.6	3748.4	2502.5	2699	29730.9
Q9WU40	Inner nuclear membrane protein Man1	Lemd3	3	-0.502048	3.8706	107.9	99.1	91	154.2	60.7	93.4	53.9	111.3	771.5
Q8K268	ATP-binding cassette sub-family F member 3	Abcf3	4	-0.43789	3.69572	740.7	983.4	562.2	814.7	435.9	698.8	467.1	687.4	5390.2
Q8BIF0	CD99 antigen-like protein 2	Cd99l2	4	-0.41191	3.62569	1161.5	1211.2	696	909.6	650	875.1	676.6	788.5	6968.5
P39054	Dynamin-2	Dnm2	11	-0.395658	3.64611	2016.4	2270.3	1404.6	1853.6	1233.9	1846.9	1122.8	1531.6	13280.1
Q8C147	Dedicator of cytokinesis protein 8	Dock8	17	-0.37411	3.78263	8075.9	8644	6015.2	6649.5	4901.3	7593.3	4740.8	5437.2	52057.2
Q3TGW2	Endonuclease/exonuclease/phosphatase family domain-containing protein 1	Eepd1	4	-0.266657	3.6004	860.2	752.4	662	676.4	581.2	637.3	641.6	592.9	5404
Q8BG67	Protein EFR3 homolog A	Efr3a	12	-0.299429	3.60242	5757.4	4410.9	6483.7	5530.1	4383	4391.8	4905.8	4344	40206.7
P11881	Inositol 1,4,5-trisphosphate receptor type 1	Itpr1	9	-0.310537	3.70704	4098.3	2813.5	3323.5	3184.2	2796.1	2861.9	2805.6	2357.1	24240.2
P17047	Lysosome-associated membrane glycoprotein 2	Lamp2	5	0.493151	3.69028	1482	1518.1	3066.1	1946	2547	2595.6	3947.4	2187.3	19289.5
P16110	Galectin-3	Lgals3	6	0.290864	3.72472	2976.2	3146.2	3282.1	3770.8	3368.7	4322.2	3965.9	4461.5	29293.6
Q6A009	E3 ubiquitin-protein ligase listerin	Ltn1	8	-0.316936	3.57835	2299.3	2753.8	2146.1	2407	1466.8	2435.1	1870.7	1939	17317.8
Q9EQQ9	Protein O-GlcNAcase	Mgea5	3	-0.294754	3.68573	491.1	466.2	378.9	402	357.4	388.1	294.7	376.8	3155.2
Q9DB05	Alpha-soluble NSF attachment protein	Napa	4	-0.312714	3.7601	532.9	539.6	475.1	532.2	333.1	446.7	363.4	531.3	3754.3
Q8K2Z4	Condensin complex subunit 1	Ncapd2	11	-0.290661	3.60927	2860.3	2550	2713.6	2240.4	2260.4	2497.8	1802.1	1912.8	18837.4
Q8BTI8	Serine/arginine repetitive matrix protein 2	Srrm2	13	0.372785	3.70711	2816.4	1916.5	2226.9	1900.3	3670.7	2417.9	2496.9	2887	20332.6
Q5F2E8	Serine/threonine-protein kinase TAO1	Taok1	4	-0.265871	3.76927	856.3	1020.2	920.5	888.6	689.6	853.3	708.8	813.6	6750.9
Q8BHL3	TBC1 domain family member 10B	Tbc1d10b	7	-0.306912	3.60164	895.7	755.6	730.4	870.4	519.2	652.2	633.6	823.9	5881
P47226	Testin	Tes	5	-0.396473	3.63484	1906.2	2233.6	1902.6	2435.8	1060.9	1995.9	1309	2075.2	14919.2
Q99KD5	Protein unc-45 homolog A	Unc45a	13	-0.298234	3.71698	2813.6	2900.4	2664.3	2342.3	1900.3	2717.3	1937.9	2163	19439.1
Q9DBH0	NEDD4-like E3 ubiquitin-protein ligase WWP2	Wwp2	5	-0.281008	3.754	556.8	431	524.6	458.4	377.1	378.3	428.8	437.8	3592.8
P61982	14-3-3 protein gamma	Ywhag	6	-0.326794	3.64311	2456	2734.6	1927.6	2170.7	1584	2005.8	1622.5	2193.8	16695
Q69ZF7	Metal transporter CNNM4	Cnnm4	14	-0.365588	3.61993	9911.2	12404.5	7697.6	9405.9	6590.5	9567.4	6722.1	7715.3	70014.5
Q8VCW4	Protein unc-93 homolog B1	Unc93b1	10	0.327642	3.74363	3842.4	3367.4	3788.6	3470.1	3958.2	4383.2	5816.5	3999.5	32625.9
Q6Y685	Transforming acidic coiled-coil-containing protein 1	Tacc1	10	-0.267761	3.59398	4016.8	3135.9	3489.7	3122.7	2864.7	3073.5	2857.2	2638	25198.5
Q8K4F0	CD226 antigen	Cd226	6	0.303506	3.68268	1701	1850.4	1831.9	1810.7	1773.3	2210.3	2637.3	2257.5	16072.4
A2ARA8	Integrin alpha-8	Itga8	4	0.332905	3.62082	1498	1404.7	1215	1305.6	1459.4	2194.4	1487	1690.1	12254.2
Q8BW96	Calcium/calmodulin-dependent protein kinase type 1D	Camk1d	4	-0.271311	3.5884	826.5	817	761.6	765.8	533.7	762.9	610.2	720.5	5798.2
O35454	Chloride transport protein 6	Clcn6	4	-0.381569	3.70913	391.6	233.8	299	336.8	273.2	203.7	267.1	224.1	2229.3
Q99K01	Pyridoxal-dependent decarboxylase domain-containing protein 1	Pdxdc1	3	-0.37453	3.78997	228.2	277.9	255	270.2	141.9	217.9	162.6	273.1	1826.8
Q8CC84	LysM and putative peptidoglycan-binding domain-containing protein 4	Lysmd4	3	0.292109	3.57958	194.4	205.4	185.9	215	199.8	232.3	270.2	278.1	1781.1
Q922Q1	Mitochondrial amidoxime reducing component 2	2002-03-01	3	0.281354	3.67251	1267.5	1367.3	1482.3	1446.8	1455.6	1659.1	1992	1655.3	12325.9
Q8R1X6	Spartin	Spg20	3	-0.309837	3.63879	243.1	298.2	240.8	272.4	174.6	245.4	182.1	248.6	1905.2
Q9EQ28	DNA polymerase delta subunit 3	Pold3	3	-0.248722	3.55727	118.9	112.8	116.3	117.4	100.3	114.1	84.4	92.9	857.1
P41241	Tyrosine-protein kinase CSK	Csk	7	-0.336304	3.51243	1488.8	1737.4	1222	1360.9	937.9	1486.5	992.5	1184.3	10410.3
O54734	Dolichyl-diphosphooligosaccharide--protein glycosyltransferase 48 kDa subunit	Ddost	6	0.331857	3.40217	1520.6	1782.1	1868.2	1290.4	2143.4	1621.1	2459.2	1908.7	14593.7
Q91WN1	DnaJ homolog subfamily C member 9	Dnajc9	3	-0.3374	3.50715	1015.3	772.1	633.5	785.3	642.3	621.6	544.5	729.2	5743.8
Q8C3J5	Dedicator of cytokinesis protein 2	Dock2	29	-0.342847	3.36984	11252.9	11308.6	7547.6	10368.6	7161.6	9630.6	6511.3	8612.5	72393.7
Q60634	Flotillin-2	Flot2	11	-0.316281	3.35727	4031.9	3043.1	2602	2676.3	2457.4	2553.6	2402.8	2507.6	22274.7
P05202	Aspartate aminotransferase, mitochondrial	Got2	16	0.439147	3.39239	7891.3	11664.7	10286.8	6016.7	12345.3	12095.5	15596.2	8581.4	84477.9
Q6P9P6	Kinesin-like protein KIF11	Kif11	4	-0.424697	3.4861	748.6	518	761.7	434.4	504.6	483.5	473.4	373.2	4297.4
Q9CRC8	Leucine-rich repeat-containing protein 40	Lrrc40	8	-0.236603	3.39698	1509.9	1421.5	1541.1	1332.8	1092.4	1298.7	1338.4	1197.7	10732.5
P08249	Malate dehydrogenase, mitochondrial	Mdh2	6	0.582066	3.42928	1356	1727.9	1518.1	1182.2	3231.8	1314.2	1627.6	2485.3	14443.1
Q8VD65	Phosphoinositide 3-kinase regulatory subunit 4	Pik3r4	3	-0.361873	3.37277	257.2	201.3	196.6	231.1	112.7	223.4	153.7	199.8	1575.8
Q5EG47	5'-AMP-activated protein kinase catalytic subunit alpha-1	Prkaa1	4	-0.326216	3.46054	3049.8	2055.3	2145	2016.4	1676.9	1824.1	2034	1856.2	16657.7
P97313	DNA-dependent protein kinase catalytic subunit	Prkdc	4	-0.283092	3.37331	162.7	197.8	206.6	148.5	141.9	160.1	138.6	147.5	1303.7
P46471	26S protease regulatory subunit 7	Psmc2	15	-0.301464	3.5468	2326.7	2545.8	2868	3408.6	2082.1	2448.1	2262.4	2254.1	20195.8
P97372	Proteasome activator complex subunit 2	Psme2	3	-0.346913	3.36002	437.1	644.3	524.6	535.9	327	510.1	342	505	3826
Q9WV80	Sorting nexin-1	Snx1	3	-0.228207	3.50463	542.1	506.1	554.7	539.2	433.9	492.5	425.4	476.9	3970.8
Q91Z67	SLIT-ROBO Rho GTPase-activating protein 2	Srgap2	19	-0.299957	3.40804	10043.8	11005.8	8688.2	10778.7	6544.1	9683.6	7195.6	9487.3	73427.1
Q80UL9	Junctional adhesion molecule-like	Jaml	11	0.23822	3.51059	11437.7	9742.3	9715.4	9735.3	11733.1	11993.7	12996.7	11201.9	88556.1
Q8CH77	Neuron navigator 1	Nav1	11	-0.338024	3.48325	1434.3	1583.2	1183.1	1166.7	870.2	1396.7	903.3	1076	9613.5
Q6X893	Choline transporter-like protein 1	Slc44a1	6	-0.355605	3.41306	1540.1	1773.4	1080.3	1229.7	1046.5	1298.9	1034.4	1015.2	10018.5
Q00941	Granulocyte-macrophage colony-stimulating factor receptor subunit alpha	Csf2ra	6	-0.411567	3.4968	3556.8	4730.9	3590.5	5711.7	2368.1	3745.5	3129	3981.6	30814.1
Q9WVF9	C-type lectin domain family 2 member I	Clec2i	5	0.516104	3.41622	2403.7	3375.5	2886	4502.8	2743.3	5249.8	5085.5	5752.8	31999.4
Q8BHK6	SLAM family member 7	Slamf7	5	-0.327544	3.43748	1696.3	1254.1	1140.1	1404.6	941.2	966.1	1136.6	1335.1	9874.1
E9Q3Q6	CD166 antigen	Alcam	5	-0.62946	3.41955	14978	18627.3	6967.8	13441	7099	12971.8	6057.1	8787.8	88929.8
Q61418	H(+)/Cl(-) exchange transporter 4	Clcn4	4	-0.320572	3.41097	1172.5	900.7	781.7	920.3	699.7	629.1	802.2	892	6798.2
Q9ERD8	Gamma-parvin	Parvg	4	-0.347461	3.38603	448.4	421.9	291.4	370.3	251.6	365.8	257.1	329.6	2736.1
Q3V0J1	Transmembrane protein 237	Tmem237	4	-0.366947	3.35752	770.2	936.1	587	805.4	498.9	716.8	467.1	720	5501.5
Q8K1Y2	Serine/threonine-protein kinase D3	Prkd3	4	-0.388218	3.41578	304.1	182.9	275.9	249.7	215.1	168.6	241.1	148.9	1786.3
Q6P5G6	UBX domain-containing protein 7	Ubxn7	3	0.528157	3.36005	162.7	152.6	135.6	189.7	365.1	177.9	158.3	222.5	1564.4
Q91V08	C-type lectin domain family 2 member D	Clec2d	3	0.276645	3.40603	1658.8	2059.8	1399.9	1810.9	2049.1	2229.2	2264.3	1851.5	15323.5
Q8R180	ERO1-like protein alpha	Ero1a	3	0.267416	3.50195	494.5	664.4	615.6	554.5	655.9	659.7	796.8	690.9	5132.3
P35917	Vascular endothelial growth factor receptor 3	Flt4	3	-0.358552	3.48011	908.9	1032.6	644.5	697.3	568	737.7	642.7	612.4	5844.1
Q9JIF7	Coatomer subunit beta	Copb1	12	-0.243106	3.34592	4064.8	3880.3	3793.7	3862.6	2886.7	3827.8	2928.6	3538.9	28783.4
Q8BZ00	Sodium/hydrogen exchanger 9	Slc9a9	9	-0.447367	3.33996	3682.7	2132	3392.4	2315.3	2478	1611.4	2708	1652.9	19972.7
Q2YFS2	Paired immunoglobulin-like type 2 receptor beta	Pilrb	3	-0.389174	3.33779	518.1	370.5	655.6	645	423.7	370.6	470.8	406.5	3860.8
O08529	Calpain-2 catalytic subunit	Capn2	6	-0.304886	3.16989	352.6	349.7	309.4	351.6	255.9	349.9	187.2	310.6	2466.9
O89053	Coronin-1A	Coro1a	9	-0.270749	3.32316	3412.4	2707.5	3813.3	2974.8	2587.1	2795.6	2695.4	2621.2	23607.3
D4AFX7	DnaJ heat shock protein family (Hsp40) member C13	Dnajc13	6	0.263008	3.209	519.3	480.7	405.5	421.2	543.2	638.3	470.5	540	4018.7
P42567	Epidermal growth factor receptor substrate 15	Eps15	12	-0.278903	3.26058	2259.6	1729.7	1776	1849.8	1392.5	1859.1	1341.7	1683.2	13891.6
Q3TPX4	Exocyst complex component 5	Exoc5	8	-0.222473	3.30674	3308.6	3145	3136.4	2937.2	2578	3013.7	2555.6	2589.7	23264.2
Q64378	Peptidyl-prolyl cis-trans isomerase FKBP5	Fkbp5	4	-0.373107	3.20629	935.1	1003.2	650.3	1000.1	534.5	889.6	548.7	798.1	6359.6
Q8R050	Eukaryotic peptide chain release factor GTP-binding subunit ERF3A	Gspt1	4	-0.313156	3.20576	1795	1274.7	2076.3	1720	1356	1317.1	1526	1327.2	12392.3
Q8BWY9	Protein CIP2A	Kiaa1524	7	-0.317136	3.22803	2483.5	1532.9	1976.7	1851.8	1577.6	1802.9	1425.5	1490.8	14141.7
Q61881	DNA replication licensing factor MCM7	Mcm7	12	-0.256517	3.1697	3013.1	2421.9	2881	2952.7	1964.7	2596.8	2212.8	2658.8	20701.8
Q9WVF7	DNA polymerase epsilon catalytic subunit A	Pole	5	-0.223286	3.2107	388.5	415.4	447.9	389.9	352.4	391.5	330.9	331.5	3048
P35235	Tyrosine-protein phosphatase non-receptor type 11	Ptpn11	3	-0.280607	3.1842	705.8	898.2	681.9	750.5	521	714	547.4	717.3	5536.1
Q9JIM1	Equilibrative nucleoside transporter 1	Slc29a1	7	-0.273023	3.31029	6009.9	4934.6	6683.1	6378.8	4836.5	4666.3	5808.2	4556.3	43873.7
Q8CG48	Structural maintenance of chromosomes protein 2	Smc2	13	-0.264773	3.1947	2452.2	2288.6	2088.5	1807.9	1918.1	2011.7	1647.5	1611.7	15826.2
Q7TMK9	Heterogeneous nuclear ribonucleoprotein Q	Syncrip	5	-0.47726	3.20955	2560.5	2286.8	1406.3	1373.7	983.1	1250.6	1614.7	1630.6	13106.3
Q9CQN1	Heat shock protein 75 kDa, mitochondrial	Trap1	14	-0.301563	3.19997	3611.5	3067.2	4240.1	3208	2727	2603.4	3715.9	2415.8	25588.9
Q60931	Voltage-dependent anion-selective channel protein 3	Vdac3	8	0.273896	3.28713	2724.9	3005.6	3583.6	3435.8	3235	3711.2	4213.7	4255.6	28165.4
Q61490	CD166 antigen	Alcam	29	-0.618255	3.17708	27915.9	40695.5	14296.1	22010.6	13767.5	24813.5	12200	17568.8	173268
Q64151	Semaphorin-4C	Sema4c	16	-0.362417	3.27167	9221.2	6045.6	6521.4	6702.4	6493.5	4210.6	6910.3	4547.3	50652.3
P51829	Adenylate cyclase type 7	Adcy7	14	-0.366206	3.18754	9429.5	11227.4	6917.5	10870.6	6252.9	8733	5934.2	8906.3	68271.4
Q6PGG2	GEM-interacting protein	Gmip	12	-0.240191	3.20396	2066.7	1730.8	1822.6	1648.1	1368.1	1671.7	1484.3	1629.4	13421.7
Q9JLQ2	ARF GTPase-activating protein GIT2	Git2	5	-0.302815	3.26954	647.9	510.6	721.1	735.4	483.5	499.6	645.6	491.2	4734.9
E9Q9E8	SLAM family member 5	Cd84	5	-0.407212	3.28894	1683	1677.7	921.7	1263.7	949	1123.7	963.8	1145.7	9728.3
Q99JY8	Phospholipid phosphatase 3	Plpp3	5	-0.427516	3.23006	1127.6	672	972.4	626.2	687.5	585	771.7	482.5	5924.9
P70315	Wiskott-Aldrich syndrome protein homolog	Was	5	-0.379237	3.22227	367.8	316.5	263.5	226.3	200.5	286.1	161.1	255	2076.8
Q9DA75	Sodium-dependent lysophosphatidylcholine symporter 1	Mfsd2a	3	-0.245387	3.28032	476.9	536.2	461.1	490.5	339.9	416.8	447.8	452.9	3622.1
Q99KC8	von Willebrand factor A domain-containing protein 5A	Vwa5a	3	-0.317471	3.30052	264	280.4	209.5	272.3	167.9	232	166.4	257.2	1849.7
Q8BNV1	tRNA (uracil-5-)-methyltransferase homolog A	Trmt2a	3	-0.328257	3.32302	316.6	270.6	317.7	368.8	182.3	289.2	227.8	315.2	2288.2
P42337	Phosphatidylinositol 4,5-bisphosphate 3-kinase catalytic subunit alpha isoform	Pik3ca	3	-0.491578	3.29992	566.4	341.2	271.2	311.4	287.6	336.8	187	248.5	2550.1
Q01065	Calcium/calmodulin-dependent 3',5'-cyclic nucleotide phosphodiesterase 1B	Pde1b	3	-0.267546	3.22253	314.5	286	245.1	294.6	205.8	254.1	206.5	280.8	2087.4
O35904	Phosphatidylinositol 4,5-bisphosphate 3-kinase catalytic subunit delta isoform	Pik3cd	3	-0.234819	3.1749	1042.2	863.6	883.9	883.2	685	865.2	783	788	6794.1
Q80VA0	N-acetylgalactosaminyltransferase 7	Galnt7	9	0.34102	3.15916	3326.9	4403.9	3695.4	3126.1	3722.3	4234.2	6166.4	4309.8	32985
P23611	Interferon regulatory factor 8	Irf8	10	-0.260103	3.16122	4899.8	3941.8	3507.9	3813.9	3179.4	3718.7	3334.9	3263.9	29660.3
Q9DCD0	6-phosphogluconate dehydrogenase, decarboxylating	Pgd	3	0.251711	3.15107	232	264.2	243.7	266.3	287.5	272.1	277	361.4	2204.2
O08788	Dynactin subunit 1	Dctn1	3	-0.34084	3.13689	258	300.4	228.5	190.2	205.4	245.5	149.7	170.9	1748.6
Q8VDF2	E3 ubiquitin-protein ligase UHRF1	Uhrf1	3	-0.266997	3.14027	984	1099.3	844.9	1009.6	726.4	1025.3	723.8	797	7210.3
Q8VCW8	Acyl-CoA synthetase family member 2, mitochondrial	Acsf2	5	-0.348899	3.10717	944.4	716.1	1091	772.9	713.7	547.6	939.1	566.9	6291.7
Q99M15	Proline-serine-threonine phosphatase-interacting protein 2	Pstpip2	4	-0.258047	3.10269	834	783.4	970.4	716	641.4	608	740.3	773	6066.5
Q9CYG7	Mitochondrial import receptor subunit TOM34	Tomm34	4	-0.334397	3.10666	869.6	941.7	661.9	626.6	504.4	763.7	536.3	654.1	5558.3
Q9EPR4	Solute carrier family 23 member 2	Slc23a2	5	-0.434035	3.12017	3218.5	3878.8	1930.6	2922.7	1699	2854.9	1861.7	2430.1	20796.3
Q0VGY8	Protein TANC1	Tanc1	5	-0.268972	3.10012	479.6	473.4	381.4	423.5	299.4	459.2	351.9	348.4	3216.8
A0A0R4J0T2	C-type lectin domain family 12 member A	Clec12a	3	0.4242	3.12283	417.3	254.2	474.1	757.4	517	571.1	703.1	762.3	4456.5
Q99KN1	Arrestin domain-containing protein 1	Arrdc1	3	-0.263034	3.10974	569.2	469.6	612.8	437.6	418.5	435.5	449.7	437.3	3830.2
Q80TE0	RNA polymerase II-associated protein 1	Rpap1	4	-0.32417	3.09385	522.6	441	332.4	443.2	309.5	432.2	279.4	368.1	3128.4
Q9WUP7	Ubiquitin carboxyl-terminal hydrolase isozyme L5	Uchl5	3	0.284167	3.08642	581.6	478.5	667.4	644.5	635.5	658.4	889.8	704.7	5260.4
Q6U7R4	T-cell immunoglobulin and mucin domain-containing protein 4	Timd4	9	0.376829	3.05046	2279.4	2591.3	2614.2	2637.9	2121.1	3864.5	3314	3844.7	23267.1
O35874	Neutral amino acid transporter A	Slc1a4	7	-0.418086	3.04509	3735.4	4202.2	2342.6	2414.2	2097.8	3103.1	2119	2180.8	22195.1
Q8BUK6	Protein Hook homolog 3	Hook3	6	-0.350426	3.03335	671.6	720.7	460.2	623.3	495	594	329.9	523	4417.7
Q9D819	Inorganic pyrophosphatase	Ppa1	4	0.305805	3.02878	889.3	851.2	1036.4	1160.7	934.1	1167.6	1465.4	1300.2	8804.9
Q8BGQ7	Alanine--tRNA ligase, cytoplasmic	Aars	17	-0.212697	2.96529	4876.1	5313.9	5115.2	4804.6	3806.7	4790.4	4080.3	4675.8	37463
Q6P4T0	Autophagy-related protein 2 homolog A	Atg2a	3	-0.401025	2.99141	206.2	230.3	322.2	153.2	160.1	175	184.5	171	1602.5
Q811D0	Disks large homolog 1	Dlg1	10	-0.247481	2.95265	2980.4	2758.8	3434.5	2759	2338.6	2160.2	3085.6	2467.3	21984.4
P59325	Eukaryotic translation initiation factor 5	Eif5	8	-0.210738	2.99169	1280.5	1417.9	1255.5	1189.4	1022	1188.3	1088	1146	9587.6
P63085	Mitogen-activated protein kinase 1	Mapk1	5	-0.289228	2.98382	1598	1395.1	2060.9	1781.3	1234.4	1185.4	1657.5	1516.3	12428.9
P17918	Proliferating cell nuclear antigen	Pcna	6	-0.221755	2.96518	2506.8	2098.3	2439.9	2455.4	1813.8	2020	2322.9	1990.1	17647.2
P12382	ATP-dependent 6-phosphofructokinase, liver type	Pfkl	6	-0.278488	2.97269	1986.2	2106.3	1619.7	1987.8	1285.3	1914.6	1311.1	1837.3	14048.3
Q9D2C2	Protein SAAL1	Saal1	4	-0.34447	2.94792	1024.8	1543.9	995.4	867.1	748.5	888	968.8	884.7	7921.2
Q62419	Endophilin-A2	Sh3gl1	5	-0.230057	2.95638	1479.9	1238.8	1247.3	1393.6	1188.3	1111.6	971.1	1298.6	9929.2
Q91VJ4	Serine/threonine-protein kinase 38	Stk38	3	-0.248194	2.93984	554.1	542.5	431	466.7	369.8	454.1	376.3	478.9	3673.4
P56399	Ubiquitin carboxyl-terminal hydrolase 5	Usp5	9	-0.350482	3.01604	1200.4	1727.7	1134.6	1370.4	822	1362.8	806.6	1269.9	9694.4
P63024	Vesicle-associated membrane protein 3	Vamp3	3	-0.258982	2.98625	1298.8	1089.3	1002.6	903.9	820	997.2	889.9	881.8	7883.5
Q80TY0	Formin-binding protein 1	Fnbp1	11	-0.280017	2.99248	2702.4	2590.7	2221.1	1818.7	1841.7	2129	1738.2	1977.5	17019.3
Q80U72	Protein scribble homolog	Scrib	10	-0.343279	2.94206	4917.4	4166.9	2899.3	4276.9	2644.4	3889.8	2664.5	3618.6	29077.8
Q8VEK0	Cell cycle control protein 50A	Tmem30a	6	-0.501718	2.9567	6448.5	10713.8	4508	4921.7	4274.4	5073.4	4706.3	4726.9	45373
P62743	AP-2 complex subunit sigma	Ap2s1	5	-0.224754	3.00683	1936.2	1516.8	1704.6	1811.1	1361.4	1557.9	1511.8	1532.3	12932.1
Q8CI04	Conserved oligomeric Golgi complex subunit 3	Cog3	5	-0.271724	2.92609	451.4	470.3	433.7	449.8	288.2	507.9	301.7	397.5	3300.5
Q8VD58	Protein EVI2B	Evi2b	5	-0.283516	2.9267	9743.4	8080	6595.3	9228.4	7019.6	7412.9	5620.9	7590.6	61291.1
P21855	B-cell differentiation antigen CD72	Cd72	5	-0.437468	2.93028	2472.3	3095.3	1589.4	2978.7	1366.6	2299.8	1455.9	2362.2	17620.2
Q6ZQA0	Neurobeachin-like protein 2	Nbeal2	4	-0.360041	2.95762	520.3	635.2	378.8	492.8	303.5	531.8	307.2	436.9	3606.5
Q3U6B2	G-protein coupled receptor 183	Gpr183	3	-0.42685	2.94301	1980.1	1553.8	2886	2769.7	1403.2	1302.2	2509	1621.6	16025.6
Q9WU60	Attractin	Atrn	8	0.250245	2.91867	3733	3689.1	2960.8	3007.7	3819.7	4683.3	3432.3	3991.6	29317.5
Q61211	Eukaryotic translation initiation factor 2D	Eif2d	3	-0.231108	2.91283	218.5	250.7	229.1	223.2	167.6	202	176.3	239.2	1706.6
E9Q236	ATP-binding cassette, sub-family C (CFTR/MRP), member 4	Abcc4	22	-0.25829	2.73778	8030.4	10004.8	6849.4	8247.7	5954	7967.6	6252.9	7526.7	60833.5
Q9QZW0	Phospholipid-transporting ATPase 11C	Atp11c	16	-0.328303	2.87701	5537.8	5826	4122.4	6406.7	3365.2	5354.6	3483	5234.3	39330
Q62418	Drebrin-like protein	Dbnl	5	-0.228489	2.79086	332.9	330	319.3	330	263.2	316.8	215.9	324.1	2432.2
O35286	Pre-mRNA-splicing factor ATP-dependent RNA helicase DHX15	Dhx15	5	0.299267	2.76294	1431.1	1530.7	1507.8	2109.9	1751.9	2214.9	1634.3	2495.1	14675.7
Q99MS7	EH domain-binding protein 1-like protein 1	Ehbp1l1	25	-0.203491	2.88042	8022.2	7342.5	7822.4	7208.1	5856.7	7226.1	6419.9	6893.9	56791.8
O70318	Band 4.1-like protein 2	Epb41l2	29	-0.202583	2.8447	9071.7	7920.8	7752.8	8275.2	6540.2	7088.6	7279.5	7786.3	61715.1
Q9EQH2	Endoplasmic reticulum aminopeptidase 1	Erap1	9	0.195264	2.74103	1667.3	1681.5	1391.7	1527.2	1802	1766.1	1691	1917	13443.8
Q6P9N1	Hyccin	Fam126a	7	-0.245056	2.85564	1306.6	1286.7	1156.5	1419.3	914.7	1366.8	946	1134.1	9530.7
P26443	Glutamate dehydrogenase 1, mitochondrial	Glud1	7	0.460658	2.88151	1329.6	1549.3	1613.6	960.1	2471	1144.9	1651.7	2236.1	12956.3
Q3U4X8	DNA ligase	Lig1	3	-0.359	2.82008	85.2	77.7	60.2	47.9	53.6	48.7	42.4	66.6	482.3
O09110	Dual specificity mitogen-activated protein kinase kinase 3	Map2k3	3	-0.316789	2.77082	1173.4	1333	877.5	868.8	750.6	1122.5	753.5	787.7	7667
Q6ZQI3	Malectin	Mlec	9	-0.442372	2.86512	2528.9	2338.3	1298.3	1450.1	1396.3	1854.3	1159.6	1194.3	13220.1
Q60591	Nuclear factor of activated T-cells, cytoplasmic 2	Nfatc2	4	-0.238471	2.73805	1586.7	1376.8	1219.1	1189	1013.4	1344.9	1111.5	1083.4	9924.8
A0A0J9YUD5	Nucleoporin 205	Nup205	5	-0.225674	2.77685	766.1	824.7	736.5	738.9	525.3	801.9	644.6	650.4	5688.4
Q6P9R2	Serine/threonine-protein kinase OSR1	Oxsr1	4	-0.22893	2.79038	1206	1148.6	1380.6	983.6	1020.8	1008	1004.6	993	8745.2
P52480	Pyruvate kinase PKM	Pkm	33	-0.272117	2.90286	14605.6	13870.9	18851.3	18106.3	12142.5	11515.6	15946.4	14581.7	119620
P70268	Serine/threonine-protein kinase N1	Pkn1	6	-0.249167	2.89182	1456.2	1719.8	1408	1512.4	1044.3	1513.2	1121.5	1450.4	11225.8
P27612	Phospholipase A-2-activating protein	Plaa	10	-0.303637	2.76808	1751.6	2286.4	1546.9	1578.7	1177.4	1865.2	1183.6	1577.8	12967.6
O88685	26S protease regulatory subunit 6A	Psmc3	3	-0.441809	2.73868	188.1	185.3	193.2	367.1	118.3	175.8	192.9	200.4	1621.1
P17809	Solute carrier family 2, facilitated glucose transporter member 1	Slc2a1	7	-0.530128	2.78508	4607.5	4433.6	3967.2	9599	2746.4	4032.1	3597.7	5279.2	38262.7
P26039	Talin-1	Tln1	75	-0.293566	2.7405	45740.9	28128	44412.2	37642.3	30694.4	30332.8	34646.3	31541.7	283139
P68037	Ubiquitin-conjugating enzyme E2 L3	Ube2l3	6	-0.267569	2.87197	4039	3510.4	4529	5090.6	3013	3365.6	3899.3	3984.7	31431.6
Q9Z1Z0	General vesicular transport factor p115	Uso1	9	-0.249209	2.79992	3007.4	2976.2	2342.5	2370.3	2116.7	2656.9	1943.4	2282.5	19695.9
Q9QXH4	Integrin alpha-X	Itgax	40	-0.227652	2.79954	33398.9	32477.9	39541.6	34279.5	27982.3	29060.8	36335.6	25926.6	259003
Q76KF0	Semaphorin-6D	Sema6d	26	0.280757	2.8621	15290.3	11985.9	10777	9957.8	16014	15574.9	15267.3	11469.1	106336
Q18PI6	SLAM family member 5	Cd84	12	-0.21681	2.82093	16234.5	16944.3	13421.2	13882.8	13108.8	12308.6	13222.4	13403.6	112526
P27601	Guanine nucleotide-binding protein subunit alpha-13	Gna13	11	-0.277456	2.86486	8985.2	8153.1	6133.9	8337	5373.5	7281	6113.8	7310.7	57688.2
P16092	Fibroblast growth factor receptor 1	Fgfr1	11	-0.439722	2.77269	9197.4	12499.8	6137.4	11809.4	5640.7	9229.4	5216.6	9141.9	68872.6
Q8C145	Zinc transporter ZIP6	Slc39a6	10	0.226958	2.82203	5508.5	5360.9	4389.9	5652.9	5645.4	6918.3	5565	6346.2	45387.1
Q6VNB8	WD repeat and FYVE domain-containing protein 3	Wdfy3	10	-0.236529	2.82761	975.7	947.5	1035.1	786.7	807	924.9	693.8	753	6923.7
Q9EPK8	Transient receptor potential cation channel subfamily V member 4	Trpv4	7	-0.277258	2.80483	2858.5	2956.2	2023.4	2328.8	2126.3	2302	1716.2	2244.8	18556.2
Q8BG48	Serine/threonine-protein kinase 17B	Stk17b	5	-0.358016	2.74619	2921.4	3316.2	1749.9	2824.6	1997.7	2428.3	1768.8	2241.2	19248.1
Q63810	Calcineurin subunit B type 1	Ppp3r1	4	-0.250437	2.86781	2379.1	2861.5	2333.6	2662.5	1694.6	2515.2	1985.6	2410	18842.1
Q60680	Inhibitor of nuclear factor kappa-B kinase subunit alpha	Chuk	4	-0.285656	2.76115	885.5	967.3	663.1	789.2	567.9	888.8	570.5	684.2	6016.5
Q64343	ATP-binding cassette sub-family G member 1	Abcg1	4	-0.307641	2.76828	2173.5	1461.5	1289	1403.9	1161	1319.1	1333.9	1298.7	11440.6
Q922J3	CAP-Gly domain-containing linker protein 1	Clip1	4	-0.328801	2.7552	931.3	960	708.5	677.4	581.9	980.8	471	575.6	5886.5
Q640M6	Glycerophosphodiester phosphodiesterase domain-containing protein 5	Gdpd5	4	-0.415279	2.80586	1872.8	2747.9	1546	2802.4	1229	1725.6	1346.2	2424.9	15694.8
Q9D3B1	Very-long-chain (3R)-3-hydroxyacyl-CoA dehydratase 2	Hacd2	4	-0.479831	2.81967	1539.4	1785.3	3227	1857.2	1162.7	977.2	2906.4	983.4	14438.6
Q64729	TGF-beta receptor type-1	Tgfbr1	3	-0.281288	2.85023	1456.7	1325.5	1012.5	982.2	1037.6	971.6	1033.2	888.3	8707.6
Q9CQX5	Claudin domain-containing protein 1	Cldnd1	3	-0.322862	2.8167	1709.1	1922	1134.4	1412.5	1051.5	1477.9	1135.9	1273.9	11117.2
A2AF47	Dedicator of cytokinesis protein 11	Dock11	38	-0.249784	2.6939	17170.4	12331	17933.1	16334.9	13232.5	12830.1	15039.5	12529.4	117401
Q9D4H1	Exocyst complex component 2	Exoc2	9	-0.316402	2.63841	6519.3	5773.3	3835.2	5193.5	3783.6	5410.4	3435.6	4492.9	38443.8
Q920E5	Farnesyl pyrophosphate synthase	Fdps	12	-0.2598	2.67821	8372.9	9862.9	6766.7	8419.4	5835.5	8640.8	6521.7	6916.1	61336
Q99KY4	Cyclin-G-associated kinase	Gak	14	-0.206271	2.6333	2356.1	1945.4	1958	1937.9	1728.5	2017.7	1604.4	1754.7	15302.7
Q6DFZ1	Golgi-specific brefeldin A-resistance factor 1	Gbf1	4	-0.459298	2.66278	418.5	592.5	259.4	348.1	221.3	458.7	201.4	295.8	2795.7
P52332	Tyrosine-protein kinase JAK1	Jak1	22	-0.25045	2.64855	10941.3	11459.2	8115.2	9934	7246.1	9756.3	7712.9	9288.1	74453.1
P25911	Tyrosine-protein kinase Lyn	Lyn	15	-0.219522	2.69239	13192.3	13628.4	13338.7	10756	10774.5	10611.1	12605.5	9737.6	94644.1
Q9D071	MMS19 nucleotide excision repair protein homolog	Mms19	4	-0.240391	2.6592	1167.6	1472.6	1117	1086.3	862.3	1174.5	984	1079.3	8943.6
Q02819	Nucleobindin-1	Nucb1	15	0.222922	2.64434	4472.5	4417.3	4056.6	3170.2	5027.8	4591.2	5007.9	4182.7	34926.2
Q52KI8	Serine/arginine repetitive matrix protein 1	Srrm1	6	0.204853	2.6881	642.1	583.7	584.2	587.6	715.8	607.5	663.4	776.7	5161
Q8VBT0	Thioredoxin-related transmembrane protein 1	Tmx1	5	-0.223168	2.66696	1782.6	1942.4	1499.9	1910.3	1384.4	1729.8	1386.2	1612.2	13247.8
Q9JIY0	Pleckstrin homology domain-containing family O member 1	Plekho1	8	0.216671	2.65628	3462.2	3023.7	3856.7	3600.1	3425.6	4332.9	4119.1	4324.5	30144.8
Q91XX1	Protocadherin gamma C3	Pcdhgc3	7	-0.217098	2.6534	477	593.8	495.5	518.8	404	497	392.5	500.3	3878.9
Q8VE91	Reticulophagy receptor Fam134b	Fam134b	5	-0.220212	2.70348	1813.8	1578.6	1594.1	1702.5	1187.6	1446.4	1757.8	1350.3	12431.1
P70429	Ena/VASP-like protein	Evl	5	-0.221395	2.69673	1196.1	912.4	1007.5	1099.4	932.3	950.1	776.5	956.8	7831.1
Q8C4X2	Casein kinase I isoform gamma-3	Csnk1g3	5	-0.236352	2.66475	2194.8	1569.7	1608.9	1781.6	1427.5	1416.3	1621.5	1608.5	13228.8
Q9EPJ9	ADP-ribosylation factor GTPase-activating protein 1	Arfgap1	5	-0.299059	2.63061	1079.8	1175.4	734.8	931.1	660.9	967.6	669.1	889.4	7108.1
Q99N57	RAF proto-oncogene serine/threonine-protein kinase	Raf1	5	-0.315562	2.63796	1107.2	1350.5	829.2	1105.3	692.6	1181.2	692.8	962.7	7921.5
A0A0A6YWM8	Mitogen-activated protein kinase kinase kinase kinase 4	Map4k4	4	-0.221954	2.66375	1322.1	1073.4	981.6	1012.2	927.6	1020.2	928.7	886.9	8152.7
Q3TYD6	Serine/threonine-protein kinase LMTK2	Lmtk2	3	-0.293087	2.68117	136.5	125.4	100.7	121.5	81.4	141.4	70.4	101.9	879.2
Q5XF89	Probable cation-transporting ATPase 13A3	Atp13a3	13	-0.279865	2.61169	8365.2	5096.7	7066.3	7842.2	5943.1	5493.1	6134.2	5797.4	51738.2
P68510	14-3-3 protein eta	Ywhah	8	-0.201357	2.61417	4526.4	4142.2	3841.1	4084.6	3091.8	3793.7	3457.3	4089.8	31026.9
Q8BRU4	C-type lectin domain family 9 member A	Clec9a	5	-0.215069	2.61076	3507.1	3196.2	2900.4	3499.3	2418.3	2955.9	2592	3322.1	24391.3
Q60652	Killer cell lectin-like receptor 5	Klra5	3	0.235471	2.60955	2617.9	1675.4	1620.1	1763.8	2245.4	2409.5	2331.2	2052.2	16715.5
Q91Z96	BMP-2-inducible protein kinase	Bmp2k	3	-0.273723	2.61069	343.9	222.1	234.6	223.6	214.5	221.7	199.5	211.5	1871.4
Q9D2R0	Acetoacetyl-CoA synthetase	Aacs	6	-0.207357	2.57064	2087.6	2285.2	2267.5	2389.6	1560	2228.9	1923.3	2108.8	16850.9
P56480	ATP synthase subunit beta, mitochondrial	Atp5b	7	0.838177	2.5626	1084.1	1586.2	791.1	533.7	3140.8	826.3	873.7	2301.6	11137.5
P52431	DNA polymerase delta catalytic subunit	Pold1	3	-0.212028	2.58755	321.7	306.5	252.7	307.3	232.9	272.5	232.5	287.9	2214
Q8BQ30	Phostensin	Ppp1r18	6	-0.232658	2.59039	739.3	692.9	676.2	735.8	495.9	835.4	536.4	552.9	5264.8
Q6PHN9	Ras-related protein Rab-35	Rab35	5	-0.286216	2.57739	3274.8	2162.4	3505.5	2763.9	2121.7	2179.6	2834.8	2463.9	21306.6
Q9CWK8	Sorting nexin-2	Snx2	12	-0.240981	2.57252	3200.6	3794.1	3170.3	3468.2	2264.2	3262.7	2395	3614.1	25169.2
Q62351	Transferrin receptor protein 1	Tfrc	36	-0.217213	2.56154	68174.7	52492.5	65369.9	64705.2	49348.6	48502.5	62557.2	55286.6	466437
P59328	WD repeat and HMG-box DNA-binding protein 1	Wdhd1	5	-0.201948	2.58764	1491.3	1202.7	1407.8	1241	1130.5	1261.2	1060	1193.2	9987.7
P10404	MLV-related proviral Env polyprotein	1 SV=3	10	-0.299024	2.55802	10098.7	12518	7475.7	9046.9	7687.7	10312.1	6606	7206.7	70951.8
Q8BSU2	C-X-C motif chemokine 16	Cxcl16	5	0.343852	2.58985	1673.3	1435.8	2306.5	2145.5	1709.5	2117.8	2717.3	3051.5	17157.2
Q3TCJ8	Coiled-coil domain-containing protein 69	Ccdc69	5	-0.313443	2.57795	1375.4	1451.5	993.5	909.2	1039.9	1121	735.6	909.5	8535.6
P59672	Ankyrin repeat and SAM domain-containing protein 1A	Anks1a	4	-0.2115	2.56214	428.3	459.7	407.4	402.3	331.4	454.6	308.2	372	3163.9
Q80VL1	Tudor and KH domain-containing protein	Tdrkh	3	0.209792	2.55679	542	437	562.9	631.6	632.1	576.6	687.1	617.9	4687.2
P62046	Leucine-rich repeat and calponin homology domain-containing protein 1	Lrch1	3	-0.226278	2.55627	293.5	292.2	285.8	274.8	206.2	330.7	201.6	241.4	2126.2
Q3B7Z2	Oxysterol-binding protein 1	Osbp	8	-0.20027	2.55193	2093.3	1780.4	2184.7	1768.8	1709.6	1585.9	1698.9	1818.3	14639.9
O35711	Liprin-beta-2	Ppfibp2	3	-0.401095	2.5376	302.4	453.8	239.4	236.7	152.7	305.3	209	266.2	2165.5
Q8BH43	Wiskott-Aldrich syndrome protein family member 2	Wasf2	5	-0.336392	2.50943	1246.6	779.1	1334.3	1441.9	775.7	1002.9	894.5	1130.1	8605.1
P62259	14-3-3 protein epsilon	Ywhae	12	-0.203578	2.49965	4928.9	3968.5	4061	4651.8	3361.2	4097	3663.9	4170.5	32902.8
Q32NY4	Metal transporter CNNM3	Cnnm3	22	-0.293064	2.50268	11237.4	12064.2	7191.9	9058.1	7746.4	9472	7052.8	8009.5	71832.3
P43406	Integrin alpha-V	Itgav	16	-0.191699	2.50023	5523.7	5565.6	5256.9	6139.5	4203.4	5425.6	4807	5251.9	42173.6
P97820	Mitogen-activated protein kinase kinase kinase kinase 4	Map4k4	12	-0.231309	2.51444	2901.4	2891.3	2289.4	2134.7	2235.3	2399.5	1982.3	2086.2	18920.1
B2RXR6	Serine/threonine-protein phosphatase 6 regulatory ankyrin repeat subunit B	Ankrd44	4	-0.288142	2.50625	645.7	767.6	519.7	638.2	408	767	405.3	525.4	4676.9
Q8BG09	Transmembrane protein 184B	Tmem184b	3	0.541027	2.50848	923.2	692.5	1556.2	1074.4	1303.8	925.6	2650.5	1298.5	10424.7
O88384	Vesicle transport through interaction with t-SNAREs homolog 1B	Vti1b	3	0.24263	2.49647	161.9	113.5	172.6	153.7	166.2	159.5	215.3	170.9	1313.6
P27773	Protein disulfide-isomerase A3	Pdia3	20	0.203123	2.48245	7534.4	7303.8	6972.7	7065.1	8362.5	6965.4	8452.8	9461	62117.7
Q9EQH3	Vacuolar protein sorting-associated protein 35	Vps35	14	-0.20702	2.4821	2657.2	3032	2436.8	2448.9	2091.2	2657.5	2027.6	2385	19736.2
Q9QZQ1	Afadin	Afdn	24	-0.224958	2.48436	5852.9	6330	5001.5	5925.4	4092.6	5572.4	4219.7	5888.5	42883
Q9DC16	Endoplasmic reticulum-Golgi intermediate compartment protein 1	Ergic1	3	-0.274231	2.4815	1042.3	974	693.3	1015.8	665.4	914.6	623.3	877.2	6805.9
Q921V5	Alpha-1,6-mannosyl-glycoprotein 2-beta-N-acetylglucosaminyltransferase	Mgat2	5	0.241655	2.47128	814.7	1157.5	831.8	880.7	862.1	1209.6	1161.9	1123	8041.3
Q810S1	Calcium uniporter regulatory subunit MCUb, mitochondrial	Mcub	3	-0.25309	2.47399	479.5	514.1	386.3	459.1	288.4	471.1	324.9	458.7	3382.1
Q91V35	Receptor-type tyrosine-protein phosphatase	Ptpra	4	-0.211087	2.46503	3130.7	2762.9	2258.7	2480.7	2208.7	2425.1	2245.8	2306.1	19818.7
D3Z7P3	Glutaminase kidney isoform, mitochondrial	Gls	3	0.43773	2.42399	365.7	161.6	504.3	321.4	532.2	291.5	609.3	399.6	3185.6
Q91W53	Golgin subfamily A member 7	Golga7	3	-0.204131	2.43754	1351.2	1496.5	1240.9	1283.6	1056.1	1452.7	1105.1	1049.5	10035.6
Q99P31	Hsp70-binding protein 1	Hspbp1	4	-0.19572	2.41639	487.4	596.6	577.4	492.1	447.1	528.7	431.9	472.6	4033.8
P29758	Ornithine aminotransferase, mitochondrial	Oat	3	0.242567	2.42312	488.8	732.9	621.4	441.5	584.1	712.6	768.7	637.5	4987.5
Q60953	Protein PML	Pml	5	0.274871	2.43949	123	120.2	143	147.9	120.6	194.2	146.3	185.1	1180.3
P62242	40S ribosomal protein S8	Rps8	6	0.260323	2.44278	2335.6	1819.8	2986.4	2798.7	3027.1	2743.2	3619.6	2516.3	21846.7
Q80ZX0	Sec24 related gene family, member B (S. cerevisiae)	Sec24b	3	-0.215815	2.42894	203.5	183.7	166	205.4	137.1	198.2	143.7	174.2	1411.8
P32921	Tryptophan--tRNA ligase, cytoplasmic	Wars	5	-0.194155	2.42122	1110.8	1036.8	956.7	1128.7	795	1045.6	856.2	1003.2	7933
Q8CIH5	1-phosphatidylinositol 4,5-bisphosphate phosphodiesterase gamma-2	Plcg2	24	-0.178614	2.43093	6564.9	5752.5	6588.6	5857.7	5287.5	5730.8	5786	5075.7	46643.7
P35951	Low-density lipoprotein receptor	Ldlr	16	-0.201327	2.41971	12509.3	10167.8	9496.6	11774.2	9348.7	10234.6	9545.4	9095	82171.6
Q80WQ2	Protein VAC14 homolog	Vac14	12	-0.176396	2.41574	3801.7	3843.1	4173.4	3620.3	3125.1	3705.3	3260.2	3571.1	29100.2
Q8K0T0	Reticulon-1	Rtn1	11	-0.198179	2.44031	6401.3	5154.2	6324.1	6383.8	4625.3	5385.3	5744.8	5393.8	45412.6
O88536	Formyl peptide receptor 2	Fpr2	3	1.61935	2.45549	51	233.6	109.6	575.9	81.8	598.1	356.8	1943.8	3950.6
P52592	Sphingosine 1-phosphate receptor 2	S1pr2	3	-0.217851	2.45676	1137.1	960.9	1262.2	1011.4	954.9	872.8	1117.4	813.8	8130.5
P60766	Cell division control protein 42 homolog	Cdc42	5	-0.273768	2.39862	2540.9	1764.1	2966	2445.3	1894.4	1779.5	2420.3	1942.7	17753.2
Q5SUR0	Phosphoribosylformylglycinamidine synthase	Pfas	3	-0.22396	2.39825	203.4	228.2	260.9	213	146.1	218.8	191.9	218.5	1680.8
Q9CPR4	60S ribosomal protein L17	Rpl17	7	0.210396	2.40793	3329.8	2980.7	3766.2	3586.5	3878.7	3553.3	4729.2	3647.2	29471.6
Q920A5	Retinoid-inducible serine carboxypeptidase	Scpep1	5	-0.278343	2.39923	338.1	361.3	230.2	249	215.5	239.8	223.8	292.7	2150.4
Q60930	Voltage-dependent anion-selective channel protein 2	Vdac2	11	0.314603	2.37756	5139.8	3162.8	7504.5	7050.9	6497.4	5942.9	8821	7166.5	51285.8
Q91YH5	Atlastin-3	Atl3	10	0.252511	2.36367	2546.1	2138.2	3599.2	3200.8	3123.2	2969.4	4165	3423.4	25165.3
Q11011	Puromycin-sensitive aminopeptidase	Npepps	7	-0.215752	2.35854	1331.4	1658.1	1292.9	1620.3	1088.2	1479.1	1158.3	1357.2	10985.5
Q8BVU0	Leucine-rich repeat and calponin homology domain-containing protein 3	Lrch3	7	-0.268256	2.3591	1743.7	1633.5	1372.1	1185.5	1080.7	1723.7	1159.5	963.9	10862.6
P56528	ADP-ribosyl cyclase/cyclic ADP-ribose hydrolase 1	Cd38	5	-0.270558	2.372	2243.9	3595.8	2956.3	2974.7	1802.6	2459.3	2714.9	2781.1	21528.6
Q8R3S6	Exocyst complex component 1	Exoc1	5	-0.251645	2.3571	3420.8	3816.4	2583.8	2675.4	2463.6	2903.2	2198	2931.4	22992.6
Q9ESG6	P2Y purinoceptor 14	P2ry14	3	0.228417	2.35997	1621.2	1835.3	1821.9	1754	1886.5	1824.3	2638.4	1889.6	15271.2
Q8BMJ2	Leucine--tRNA ligase, cytoplasmic	Lars	8	-0.193224	2.34729	1419.8	1286.6	1454.5	1286.2	1113.4	1442.3	999.7	1208.9	10211.4
Q6ZQH8	Nucleoporin NUP188 homolog	Nup188	3	-0.247204	2.34846	591.5	763.2	550.1	575	450	715.3	433.7	490.3	4569.1
P60710	Actin, cytoplasmic 1	Actb	7	-0.237222	2.25581	67790.4	58798.5	85593.2	76301.8	56002.9	47872.7	69189.7	71677.9	533227
Q91W50	Cold shock domain-containing protein E1	Csde1	14	-0.182749	2.2534	4001.5	3816	3702.9	3656.4	2880.9	4167.1	3167.9	3155.2	28547.9
Q9JLV5	Cullin-3	Cul3	4	-0.266787	2.25777	717.2	502.2	554.3	713.4	408.4	698.3	401	559.5	4554.3
Q3UIR3	E3 ubiquitin-protein ligase DTX3L	Dtx3l	3	0.300328	2.2662	605.2	460.2	359.7	441.6	588.9	762.4	421.3	526.1	4165.4
P57759	Endoplasmic reticulum resident protein 29	Erp29	4	0.430321	2.31293	524.8	783.1	1423	405.2	1112.3	593.4	1355.1	1165.2	7362.1
Q6KAR6	Exocyst complex component 3	Exoc3	8	-0.270193	2.25756	1584.4	1476.2	1018.5	1298.8	978.6	1473.2	827.9	1179.7	9837.3
Q8R313	Exocyst complex component 6	Exoc6	6	-0.290813	2.29973	2106.2	1701	1222.3	1585.9	1175.5	1835.7	1064.5	1332	12023.1
Q921M7	Protein FAM49B	Fam49b	10	-0.236781	2.28377	4965.4	6062.3	3937.8	5195.9	3666.8	4866.6	3945.8	4630.5	37271.1
Q8K2V6	Importin-11	Ipo11	10	-0.342279	2.29101	2977.2	3308.3	1770.3	2992.2	1817.4	3043.9	1544.4	2308.9	19762.6
E9Q8I7	Nuclear transcription factor, X-box-binding-like 1	Nfxl1	3	-0.246809	2.27903	243.7	307.9	216.3	231.2	172.2	292.5	182.2	195.1	1841.1
Q9DBG5	Perilipin-3	Plin3	5	-0.318859	2.30455	1296.8	1751.7	937.5	1366.6	995	1139.3	770	1386.9	9643.8
Q3UPL0	Protein transport protein Sec31A	Sec31a	5	-0.241325	2.27177	477.5	385.4	360.9	433	285	430.4	260.6	425.6	3058.4
P55012	Solute carrier family 12 member 2	Slc12a2	30	-0.219115	2.29636	17957.3	19830.9	14166.1	17267	12523.9	17676.2	13748.7	15518.7	128689
Q9Z127	Large neutral amino acids transporter small subunit 1	Slc7a5	6	-0.310166	2.27272	12291.9	16618.2	9170	9788.3	8443.2	12084.7	8816.3	9264	86476.6
Q9CX34	Protein SGT1 homolog	Sugt1	3	-0.19852	2.34032	524.2	504.9	472.1	537.6	377.2	514.1	374.7	510.7	3815.5
Q61165	Sodium/hydrogen exchanger 1	Slc9a1	14	-0.19668	2.32964	7720	7532.3	6873.8	7404.5	4979.6	7617.9	6679.6	6490	55297.7
P58802	TBC1 domain family member 10A	Tbc1d10a	11	-0.237772	2.32189	2502.8	2184.3	3214.5	3108.9	2023.7	2307.9	2596.7	2409.2	20348
P04441	H-2 class II histocompatibility antigen gamma chain	Cd74	11	0.205423	2.26563	15543.9	13116.2	12239.7	17400.2	16318.9	14992.5	16382.3	19527.6	125521
P40237	CD82 antigen	Cd82	8	-0.20557	2.30524	16207.5	20084.8	13992.8	17392.9	14892.2	14618.2	14210.8	14968.9	126368
Q8BY35	FYVE, RhoGEF and PH domain-containing protein 2	Fgd2	7	-0.287235	2.32261	1820.7	1751.7	1106.9	1385.1	1113.4	1545.5	1010.6	1300.1	11034
Q9D771	Transmembrane protein 206	Tmem206	6	-0.239375	2.33049	4049.5	3963.1	3002.9	4064.2	2495	3541.3	2831.2	3906.7	27853.9
Q61288	Serine/threonine-protein kinase receptor R3	Acvrl1	6	-0.315119	2.30945	2542.3	1435.1	2422.4	2007.3	1660	1399.7	2296.8	1401	15164.6
Q9Z2I9	Succinate--CoA ligase [ADP-forming] subunit beta, mitochondrial	Sucla2	4	-0.215305	2.30814	820.9	974.8	1041.5	739.8	743.3	758.8	862.2	716.8	6658.1
Q60902	Epidermal growth factor receptor substrate 15-like 1	Eps15l1	4	-0.283347	2.2588	726.7	725.1	482	598.2	453.4	675.7	351.3	600.1	4612.5
Q6ZPS6	Ankyrin repeat and IBR domain-containing protein 1	Ankib1	3	-0.171666	2.30011	412.2	377.4	441.5	375.2	328.6	361.4	366.3	369.8	3032.4
Q8R420	ATP-binding cassette sub-family A member 3	Abca3	3	-0.188232	2.29779	132.2	114.5	104.6	105.7	106.6	106.2	98.4	89.9	858.1
Q9WUB0	RanBP-type and C3HC4-type zinc finger-containing protein 1	Rbck1	3	-0.205286	2.27963	254.6	299.2	270.4	271.3	216.6	314.4	192.6	226.6	2045.7
Q8K0Q5	Rho GTPase-activating protein 18	Arhgap18	3	-0.289346	2.26726	238.6	165.5	298.8	197.9	158.4	177.6	195	206.1	1637.9
Q7TQ48	Sarcalumenin	Srl	3	-0.380902	2.26383	143.7	223.7	122.2	241.3	99.8	196	141.2	124.3	1292.2
Q8K2C9	Very-long-chain (3R)-3-hydroxyacyl-CoA dehydratase 3	Hacd3	3	-0.26828	2.25107	1356.3	1241.1	990.7	815.2	909.7	1052.2	783.4	910.8	8059.4
Q9CQV8	14-3-3 protein beta/alpha	Ywhab	4	-0.218405	2.2393	1137.1	904.9	840.8	1104.1	746	906.4	758.6	1015.8	7413.7
Q8K1E0	Syntaxin-5	Stx5	4	-0.196529	2.23978	233.7	237.5	215.4	179.5	178.5	196.5	210.3	170.5	1621.9
Q9EQ32	Phosphoinositide 3-kinase adapter protein 1	Pik3ap1	7	-0.209437	2.22867	1358.2	1243.2	1242.7	1159.4	902.5	1514.6	965.4	944.9	9330.9
P22892	AP-1 complex subunit gamma-1	Ap1g1	3	-0.204322	2.21986	1429.6	1359.1	1225.8	1172.8	864.4	1387.2	1105	1145.7	9689.6
Q8BZN6	Dedicator of cytokinesis protein 10	Dock10	51	-0.189312	2.2184	28848.8	21786.6	28287.9	27525.8	22813.3	22752	24872.7	22920.4	199808
B0V2N1	Receptor-type tyrosine-protein phosphatase S	Ptprs	23	-0.374875	2.22257	4696.1	6480.2	2843	4086	3144.9	4343.1	2706	3768.3	32067.6
Q9JKY5	Huntingtin-interacting protein 1-related protein	Hip1r	5	-0.289791	2.20181	516.6	821.2	506.1	520.1	385.4	629.5	401.6	517.3	4297.8
Q61171	Peroxiredoxin-2	Prdx2	7	0.238958	2.20198	2607	2682.6	2926	2909.1	4368.9	2813.7	2931.8	3014.3	24253.4
Q9CZ13	Cytochrome b-c1 complex subunit 1, mitochondrial	Uqcrc1	3	0.260051	2.20391	927	1335.1	1402.1	1038.6	1541.7	1086.3	1720.5	1283.2	10334.5
Q8BY89	Choline transporter-like protein 2	Slc44a2	7	-0.231938	2.20206	2887.5	3002.8	4180.2	3329.3	2676.6	2656.1	3642	2435.1	24809.6
Q68FE6	Protein FAM65A	Fam65a	3	-0.232008	2.21019	311.2	442.4	362.7	326.3	239.5	383	313.3	292.5	2670.9
Q8BK64	Activator of 90 kDa heat shock protein ATPase homolog 1	Ahsa1	12	-0.174767	2.13552	3801.3	3995.1	3151.1	3431.6	3032.1	3461.3	3247.8	2997.4	27117.7
Q9DBR0	A-kinase anchor protein 8	Akap8	6	0.324058	2.18041	731.8	318.1	940.7	946.9	1030	839.6	1067.9	739.8	6614.8
Q60875	Rho guanine nucleotide exchange factor 2	Arhgef2	20	-0.175787	2.17385	7156.7	5578	6196.7	5802	5262.3	5461.6	5406.5	5765.7	46629.5
P16330	2',3'-cyclic-nucleotide 3'-phosphodiesterase	Cnp	5	-0.238284	2.13111	2227.1	1506.5	2332	1966.1	1566.5	1508.4	2106.2	1627.8	14840.6
Q9D8N0	Elongation factor 1-gamma	Eef1g	13	0.258681	2.19461	3592.2	2480.7	4973.1	5050	4265	4279.1	5344	5368.9	35353
P61979	Heterogeneous nuclear ribonucleoprotein K	Hnrnpk	13	-0.173446	2.14703	2597	2398.8	3003.8	2579.7	2082.3	2459.7	2514.9	2324	19960.2
Q8BP47	Asparagine--tRNA ligase, cytoplasmic	Nars	7	-0.168273	2.14321	1715	1764	1606.8	1515	1302.8	1574.5	1374.5	1622.3	12474.9
P46061	Ran GTPase-activating protein 1	Rangap1	15	-0.180127	2.15658	4430	4056.7	3413.1	3877	3282.1	3865.9	3204.1	3572.9	29701.8
Q6ZPE2	Myotubularin-related protein 5	Sbf1	9	-0.194687	2.18438	971.8	736.1	966.5	861	684	862.2	744.2	798.7	6624.5
Q3UMC0	Spermatogenesis-associated protein 5	Spata5	6	-0.224405	2.15828	1003	873.6	714.9	732.3	629	906.7	618	691.3	6168.8
Q4PZA2	Endothelin-converting enzyme 1	Ece1	29	0.211256	2.18216	22701.3	18618	25233.4	22803.5	25099.6	21237.4	30565.6	26544.7	192804
E9Q2M9	WD repeat and FYVE domain-containing 4	Wdfy4	23	-0.282774	2.13139	6701.4	6457.2	4296.4	6254.6	3503.6	6650.8	3511.5	5823.6	43199.1
Q6PGF7	Exocyst complex component 8	Exoc8	15	-0.160556	2.13211	3494.2	3406	3235	3184.2	2806	3445.7	2776.9	2888	25236
Q8CIS0	Caspase recruitment domain-containing protein 11	Card11	14	-0.173584	2.17119	2562.3	2414.9	2594.8	2323.7	1876.8	2477.1	2004.7	2415.3	18669.6
Q8CI51	PDZ and LIM domain protein 5	Pdlim5	7	-0.199233	2.13062	2252.9	2078.4	1685.9	1758.8	1551.7	2019.1	1553.3	1648.9	14549
P01731	T-cell surface glycoprotein CD8 alpha chain	Cd8a	5	0.327831	2.19103	7971	11114.8	6098.4	9773.2	7369.6	13168.4	9929.8	13408.1	78833.3
P28571	Sodium- and chloride-dependent glycine transporter 1	Slc6a9	5	-0.201917	2.16794	1498.1	1574	1322.3	1243.2	961.4	1452.6	1309.3	1178	10538.9
A1L3P4	Sodium/hydrogen exchanger	Slc9a6	4	-0.279259	2.16154	3361.1	1956.5	2105.6	2302	2128.2	1577.6	1978.8	2329.1	17738.9
Q8BH79	Anoctamin-10	Ano10	4	-0.299575	2.14507	405.1	521.8	292.3	340.2	259.2	465.1	253.9	288.8	2826.4
P47811	Mitogen-activated protein kinase 14	Mapk14	4	-0.161527	2.14812	857	938.5	937.8	927.9	731.9	899.5	767.1	874.9	6934.6
Q8VCC1	15-hydroxyprostaglandin dehydrogenase [NAD(+)]	Hpgd	3	-0.597182	2.16603	1235.8	428.2	1114.4	482.2	758.1	351.9	816.6	228.8	5416
Q9JHK5	Pleckstrin	Plek	3	-0.210903	2.15385	1113.2	889.4	863.9	1037.8	703.3	706.2	924.7	1039.1	7277.6
Q9JJK2	LanC-like protein 2	Lancl2	3	-0.226277	2.17189	1120	899	865.4	1169.7	676.1	1005	789.3	995.2	7519.7
Q99KI0	Aconitate hydratase, mitochondrial	Aco2	6	0.209247	2.11207	1330.4	1168.9	1449.5	1161.9	1707.5	1261.4	1659.1	1280.4	11019.1
Q91YI4	Beta-arrestin-2	Arrb2	3	-0.192133	2.10036	652.8	611	547.9	725.8	460.7	589.5	529.7	641.2	4758.6
Q8K0C4	Lanosterol 14-alpha demethylase	Cyp51a1	7	0.224304	2.10106	2118.1	1617.1	2037.3	1801.2	2080.5	2080.9	2835	1851.3	16421.4
P28843	Dipeptidyl peptidase 4	Dpp4	23	-0.208886	2.099	28112.2	21268.7	29578.7	27735.2	21131.3	28786.9	22128.4	20266.3	199008
Q3UW53	Protein Niban	Fam129a	22	-0.241871	2.11235	12329.1	11815.9	14184.1	17674.6	8870.2	13161	11134.6	14193.6	103363
Q9ESZ8	General transcription factor II-I	Gtf2i	10	-0.231233	2.10886	1543.6	1407.7	1049	1464.5	1149.6	1372.9	884.1	1248.9	10120.3
Q8CCJ3	E3 UFM1-protein ligase 1	Ufl1	3	0.434646	2.10575	72.2	81.6	69.2	62	165.5	77.9	70.8	71	670.2
P68254	14-3-3 protein theta	Ywhaq	9	-0.174582	2.10146	9346.6	8995.2	7675.4	8350.6	6892.9	8557.6	6777.9	8222.3	64818.5
P55772	Ectonucleoside triphosphate diphosphohydrolase 1	Entpd1	10	-0.250262	2.11936	10138.4	9973.1	14596.9	10937.6	7746.4	8237.7	13905.4	8487.1	84022.6
Q61879	Myosin-10	Myh10	4	0.461889	2.12702	36.8	46.2	26.7	23.6	40.6	76.6	27.5	38.9	316.9
Q8VEJ9	Vacuolar protein sorting-associated protein 4A	Vps4a	4	-0.185521	2.11141	1788.3	1850.5	1407.9	1697.4	1377.6	1690.8	1362.1	1499.8	12674.4
A0A0R4J101	Anion exchange protein	Slc4a2	6	-0.171464	2.08938	4962.4	4233.5	4044.8	4470.5	3529.1	4481.5	3673	4042.9	33437.7
Q3UHH2	Solute carrier family 22 member 23	Slc22a23	7	-0.286511	2.08586	6018.5	4847.8	3771.1	3382.5	3997.8	4039.4	3934.1	2802.9	32794.1
O35382	Exocyst complex component 4	Exoc4	13	-0.236747	2.06445	3268.8	3129.9	2131.3	2805.8	2156.4	2974.2	1954.1	2535.5	20956
Q8JZK9	Hydroxymethylglutaryl-CoA synthase, cytoplasmic	Hmgcs1	9	-0.185615	2.06389	3704	3224.5	4214.6	3625.1	2734	3002	3631.5	3617.8	27753.5
Q3THS6	S-adenosylmethionine synthase isoform type-2	Mat2a	7	-0.17351	2.05787	3118.7	3349.8	2715	2717.6	2368.1	2968.2	2663.4	2552.8	22453.6
P62774	Myotrophin	Mtpn	4	0.228913	2.04948	863.1	848.6	1236.8	1068.9	1023.7	1043.7	1510.4	1130.4	8725.6
Q8BWW9	Serine/threonine-protein kinase N2	Pkn2	5	-0.311217	2.06718	739.1	1065	582.1	814.2	435.1	845.7	440.6	858	5779.8
P84099	60S ribosomal protein L19	Rpl19	4	0.229154	2.05698	1251.1	710.4	1316.5	1250.1	1431.2	1385	1380.6	1110.8	9835.7
Q8BP67	60S ribosomal protein L24	Rpl24	5	0.319405	2.0437	1124.4	639.3	1884.4	1389.1	1729.7	1137	2004.4	1414.4	11322.7
Q9ERN0	Secretory carrier-associated membrane protein 2	Scamp2	3	-0.280374	2.05383	698.2	876	485.9	578.3	461.1	696.5	459.2	555.6	4810.8
P58854	Gamma-tubulin complex component 3	Tubgcp3	3	-0.218885	2.06059	202.3	246.9	264.9	176	172	216.6	182.9	193.3	1654.9
Q3UPF5	Zinc finger CCCH-type antiviral protein 1	Zc3hav1	11	-0.18676	2.06969	2901.3	2152.8	2471.8	2619.6	1929.1	2387.5	2123.8	2473.2	19059.1
O70252	Heme oxygenase 2	Hmox2	9	-0.237496	2.04447	3300.2	3635.2	2276.8	3013.1	2140.6	2767.6	2358.6	3102.9	22595
P14901	Heme oxygenase 1	Hmox1	4	0.337361	2.07834	1057.6	842.2	1411.1	1559.6	1010.1	1501	1507	2135.5	11024.1
Q91WN4	Kynurenine 3-monooxygenase	Kmo	3	0.272426	2.04785	337.4	369.8	428.8	451.3	332.2	446.9	550.8	587.3	3504.5
O70370	Cathepsin S	Ctss	3	-0.192836	2.04975	494.1	465.8	405.3	358.8	370.2	358	435.3	344.8	3232.3
Q8K363	ATP-dependent RNA helicase DDX18	Ddx18	4	0.166553	2.03711	774.8	648.4	730.3	640.4	885.9	771.5	765.7	712.7	5929.7
Q8BRN9	Coiled-coil and C2 domain-containing protein 1B	Cc2d1b	5	-0.205869	2.02814	611.2	597.3	548.4	569.7	352	505.3	440.7	719.2	4343.8
P84091	AP-2 complex subunit mu	Ap2m1	4	-0.204881	2.02459	1213.6	858.8	1054.2	936.4	1061.2	740.9	804	919	7588.1
P62962	Profilin-1	Pfn1	4	0.25612	2.01017	475.4	693.3	458.4	391.3	780.5	481.2	524.2	624.6	4428.9
Q8CHC4	Synaptojanin-1	Synj1	13	-0.163786	2.01062	1158.9	1161.4	1108.4	1144.5	807.7	1150.5	1079.5	1044.7	8655.6
Q8K0C1	Importin-13	Ipo13	6	0.28589	2.00899	694.5	1012.1	638.4	835.3	1294.4	938.7	676.4	967.8	7057.6
Q9R0Y5	Adenylate kinase isoenzyme 1	Ak1	4	0.359769	1.96668	75.5	76.9	23.4	253.9	96.4	159	212.9	83.1	981.1
E9QAE3	B-TFIID TATA-box-binding protein-associated factor 1	Btaf1	9	-0.372212	1.97857	1350.3	1959.2	825.5	1514	870.2	1500	733.4	1260.8	10013.4
O55126	Protein NipSnap homolog 2	Gbas	3	-0.194306	1.96511	1041.1	1309.5	1002.2	1229.5	779.5	1068.4	981.4	1175.6	8587.2
E9Q5G3	Kinesin-like protein KIF23	Kif23	4	-0.285003	1.96593	243.6	139.2	228	156.8	177.3	164.4	166.3	122	1397.6
Q61595	Kinectin	Ktn1	4	-0.484522	1.99137	344.4	248.8	642.1	231.4	280.3	230.8	356	181.2	2515
Q61136	Serine/threonine-protein kinase PRP4 homolog	Prpf4b	3	0.221982	1.98657	251.8	227.5	225.8	249	331.2	205.7	272.9	303	2066.9
Q99JR1	Sideroflexin-1	Sfxn1	7	0.154358	1.99176	1147.6	954.9	1068	1107.5	1110.8	1308	1162.3	1180	9039.1
P51912	Neutral amino acid transporter B(0)	Slc1a5	10	0.268288	1.98265	3508.3	2781	5095.1	6624.4	4236.9	5101.9	6760.7	5589.9	39698.2
Q9DB77	Cytochrome b-c1 complex subunit 2, mitochondrial	Uqcrc2	8	0.190922	1.97766	5482.9	5000.8	5549.6	6565.7	5185.2	6607.6	7302.6	6701.2	48395.6
Q8K1X4	Nck-associated protein 1-like	Nckap1l	15	-0.180945	1.9861	7179.7	7808.6	6283.4	8022.9	5667.2	6763.2	5710.6	7700.5	55136.1
P49446	Receptor-type tyrosine-protein phosphatase epsilon	Ptpre	13	-0.464675	2.0006	3000.8	5642.5	3447	7970.3	2134	4173.4	2547.5	5681.7	34597.2
Q99MK8	Beta-adrenergic receptor kinase 1	Grk2	9	-0.161713	1.96783	2598.7	2720.6	2266.4	2401.4	1955.1	2521.2	2135.7	2316.1	18915.2
P41274	Tumor necrosis factor ligand superfamily member 9	Tnfsf9	4	-0.375631	1.97923	617.6	1172.3	615.9	1071.9	340.7	970.5	402.1	967.2	6158.2
Q62273	Sulfate transporter	Slc26a2	4	-0.260583	1.98064	344.8	557.3	333.7	410.8	273.4	406.1	306.2	388.8	3021.1
Q7TSH8	Transmembrane protein 94	Tmem94	4	-0.160674	1.96687	1102.6	1096.1	1170.3	931.1	974.7	960.4	1032.2	879.6	8147
Q8R570	Synaptosomal-associated protein 47	Snap47	3	-0.210636	1.9651	134.8	160.5	191	196.1	128.8	152.4	176.7	131.8	1272.1
Q62120	Tyrosine-protein kinase JAK2	Jak2	30	-0.205319	1.96088	13526	15153	13663.2	18821.2	10461.7	14357.6	12685.9	15544.7	114213
P18653	Ribosomal protein S6 kinase alpha-1	Rps6ka1	3	-0.209868	1.95136	1415	1031.1	1557.5	1484.5	1228.8	1067.8	1339.3	1109.2	10233.2
P02340	Cellular tumor antigen p53	Tp53	6	-0.293471	1.94834	1276.1	1013.3	682.5	789.3	942.3	889.5	573.4	663.7	6830.1
Q6DFX2	Anthrax toxin receptor 2	Antxr2	11	-0.204838	1.94347	11923	11599.3	9221.6	8765.2	9225.1	9742.1	10090.3	6957.3	77523.9
P84096	Rho-related GTP-binding protein RhoG	Rhog	6	-0.219911	1.94186	2820.6	2719.1	3927.7	2762.6	2100.9	2482.8	3376.6	2540.6	22730.9
Q99L48	60S ribosomal export protein NMD3	Nmd3	3	-0.229613	1.93195	319.1	335.3	273.9	213.5	206.8	307.7	217.3	242	2115.6
P05555	Integrin alpha-M	Itgam	25	0.532856	1.93426	7379	16079.6	8152.9	28327.4	10924	24686.3	13765.7	37343	146658
P42082	T-lymphocyte activation antigen CD86	Cd86	5	-0.255063	1.93567	11457.9	7584	12366.5	11086.7	10609.8	6330.3	10953	7715.7	78103.9
Q60949	TBC1 domain family member 1	Tbc1d1	4	-0.20099	1.93089	693.7	530.4	750.9	657.9	482.6	700.6	490.4	616.9	4923.4
P62334	26S protease regulatory subunit 10B	Psmc6	3	0.280098	1.91862	184.9	168.8	249.4	261.2	208.7	197.2	327.2	316.4	1913.8
E9Q557	Desmoplakin	Dsp	35	1.63236	1.91564	5426.1	6180	6428	7004.1	58173.3	3979.2	7072.8	8398.1	102662
P30999	Catenin delta-1	Ctnnd1	11	-0.194701	1.88941	5051.8	3510.3	4816.3	3960	3906.4	3448	4238.2	3556.9	32487.9
Q7TMB8	Cytoplasmic FMR1-interacting protein 1	Cyfip1	8	-0.176594	1.89906	1344.3	1255.4	1479.9	1685.5	1199	1280.3	1135.2	1486.4	10866
Q61543	Golgi apparatus protein 1	Glg1	7	-0.234029	1.88	1687.2	2372.1	1422.8	1698.2	1269.4	1927.4	1392.4	1515.9	13285.4
Q9DC51	Guanine nucleotide-binding protein G(k) subunit alpha	Gnai3	5	-0.238088	1.88083	1718.4	1812.4	1175.6	1225.3	1103.1	1400.5	1062.5	1463.2	10961
Q4VA53	Sister chromatid cohesion protein PDS5 homolog B	Pds5b	6	-0.340659	1.8786	1414.8	1873.3	828.3	1151.3	807.8	1472.1	795	1084.9	9427.5
E9Q6R7	Utrophin	Utrn	11	-0.22545	1.89411	1802	1481.4	1135.2	1510	1118.9	1591.5	990.6	1369.9	10999.5
A2AAE1	Uncharacterized protein KIAA1109	Kiaa1109	16	-0.326857	1.88232	2457.8	2422.1	1203.3	1840.7	1410.3	2004.1	1173.3	1729.8	14241.4
A2AW73	Semaphorin-6D	Sema6d	5	0.235995	1.90131	2534.7	2156.6	1490.6	1454.9	2661.1	2467	2128.7	1737.2	16630.8
Q62245	Son of sevenless homolog 1	Sos1	5	-0.333341	1.88216	1155.7	1364.3	639.2	1057.4	580.2	1279.5	521.4	965.6	7563.3
Q99J87	Probable ATP-dependent RNA helicase DHX58	Dhx58	4	0.229219	1.90499	318.2	340.9	503.6	400.6	340.7	481.1	543.5	467.2	3395.8
Q9CWZ7	Gamma-soluble NSF attachment protein	Napg	4	-0.198162	1.90045	2162.4	2394.9	1648.5	1897.7	1535.1	1965.5	1566.8	1996.1	15167
P30678	Guanine nucleotide-binding protein subunit alpha-15	Gna15	3	-0.352201	1.89527	311.4	315.4	652.9	366.1	310	249	459.7	270.6	2935.1
Q3UIA2	Rho GTPase-activating protein 17	Arhgap17	3	-0.172821	1.88772	384	376.9	432.5	333.7	270.2	363.5	355	366	2881.8
Q9QYI3	DnaJ homolog subfamily C member 7	Dnajc7	12	-0.152993	1.87555	3079.4	2927.3	2666.1	2814.3	2279.6	3018.2	2386.4	2647.1	21818.4
O88738	Baculoviral IAP repeat-containing protein 6	Birc6	21	-0.159751	1.86641	4533.6	4401.6	3853.1	3950.8	3311.8	4486.7	3410.5	3775.5	31723.6
O55029	Coatomer subunit beta'	Copb2	3	-0.222833	1.86816	138	169.1	112.4	126.9	97.6	128.6	87	155	1014.6
P70414	Sodium/calcium exchanger 1	Slc8a1	9	-0.181074	1.86501	1976.4	2113.5	2296.4	1811.8	1569.9	1911.6	2295.9	1453.7	15429.2
P97300	Neuroplastin	Nptn	6	-0.192402	1.86766	8227.9	11962.9	9164.3	8929.2	7108	8327.5	9307.6	8761.3	71788.7
Q80TV8	CLIP-associating protein 1	Clasp1	12	-0.212238	1.85935	2225.6	2522.9	1689.5	2094	1548.2	2303.5	1448.4	2064.7	15896.8
Q91ZV0	Melanoma inhibitory activity protein 2	Mia2	7	-0.159127	1.85845	1162	1003	974.3	880.5	886.3	965.1	861.2	887.4	7619.8
Q8BP48	Methionine aminopeptidase 1	Metap1	4	-0.158833	1.85355	687.2	682.9	830.2	695.6	559.9	624.7	703.1	706.3	5489.9
Q6P9L6	Kinesin-like protein KIF15	Kif15	8	-0.174858	1.83326	1002.5	716.8	933.2	804.5	754	796.6	791.6	720.2	6519.4
Q61233	Plastin-2	Lcp1	26	-0.164667	1.83252	11766.8	13763.7	11824.9	12672.5	8959.1	12796.8	10130.4	12745.3	94659.5
Q8VHE0	Translocation protein SEC63 homolog	Sec63	5	-0.177991	1.83669	299.9	286.3	379.9	307.3	242.6	318.3	319	245.7	2399
Q62170	P-selectin glycoprotein ligand 1	Selplg	4	-0.181908	1.8325	6192.8	5492.9	6727.2	7850.9	5303.4	5389	5677.6	6782.5	49416.3
Q8BYC6	Serine/threonine-protein kinase TAO3	Taok3	19	-0.17871	1.82185	6309.8	4980.3	6946.6	6319.7	4955	4817.6	6353.5	5569.3	46251.8
P40336	Vacuolar protein sorting-associated protein 26A	Vps26a	5	-0.140498	1.81358	749.7	760.5	764.8	696.1	592.7	705.6	654.9	742.2	5666.5
P37217	Early activation antigen CD69	Cd69	4	0.929207	1.80793	375.7	1208.1	633.3	1883.3	486.1	1958.6	1080.7	4282.7	11908.5
P46062	Signal-induced proliferation-associated protein 1	Sipa1	3	-0.24564	1.8022	269.6	292.4	183.3	207.7	145	364.5	154.3	140	1756.8
P12023	Amyloid beta A4 protein	App	8	-0.211886	1.79302	2821	2829.6	1828.9	2752.4	2280.8	2073.3	2046.2	2434	19066.2
P54775	26S protease regulatory subunit 6B	Psmc4	3	-0.183545	1.79167	1225.4	1524.5	1130.6	1167.9	955.6	1370.6	935.8	1183.3	9493.7
P70336	Rho-associated protein kinase 2	Rock2	14	-0.214462	1.77963	2266.1	2421.8	1631.8	1792.8	1536.2	2250.7	1357.8	1847.2	15104.4
P62849	40S ribosomal protein S24	Rps24	5	0.44416	1.77201	1218.7	582.5	2633.7	1665.7	2063.4	1264.9	3582.8	1388.9	14400.6
P10711	Transcription elongation factor A protein 1	Tcea1	7	-0.155889	1.76682	2884.8	2375.8	2333	2527.4	1984.5	2663.6	2139.8	2296.5	19205.4
P61082	NEDD8-conjugating enzyme Ubc12	Ube2m	4	-0.149927	1.78094	228.2	203.9	240.3	191.8	182.2	192.3	209.9	194.5	1643.1
O88342	WD repeat-containing protein 1	Wdr1	3	0.147812	1.78305	761.7	711.1	872.4	716.3	771.6	845.9	829.4	944.9	6453.3
P54729	NEDD8 ultimate buster 1	Nub1	10	-0.187407	1.76434	3929.8	4444.1	3162.6	3839.8	2685.6	4231.5	2956.6	3629.5	28879.5
P08103	Tyrosine-protein kinase HCK	Hck	8	-0.294752	1.76905	5302	6584.5	3518.5	6587.3	2936.2	5695.8	3284.6	6011.8	39920.7
Q99LF4	tRNA-splicing ligase RtcB homolog	Rtcb	5	0.184672	1.77747	1849.8	1954.9	2045.8	2026.7	1771.3	2106.1	2630.3	2445.2	16830.1
P06339	H-2 class I histocompatibility antigen, D-37 alpha chain	H2-T23	5	-0.226169	1.76614	741.4	978	689	1066.5	543	806.2	752.4	869.1	6445.6
Q62234	Myomesin-1	Myom1	3	-0.309824	1.76594	119.1	149	240.8	218.1	119	144	204.1	119.4	1313.5
O35598	Disintegrin and metalloproteinase domain-containing protein 10	Adam10	4	-0.256802	1.76183	1197.1	977.5	1754.9	1161.3	1064.7	811.2	1541.7	843.1	9351.5
Q9JLJ2	4-trimethylaminobutyraldehyde dehydrogenase	Aldh9a1	6	0.318258	1.72189	1522.1	1246	3495.5	1915.5	2641.3	1695.9	3774.4	2086.3	18377
P97449	Aminopeptidase N	Anpep	39	-0.162637	1.72597	77851.2	89787.4	81678.8	83494.5	56619	92837.3	65966	81908.7	630143
Q9CXW3	Calcyclin-binding protein	Cacybp	3	-0.14997	1.74204	1536.2	1514.7	1241.8	1349.9	1125.2	1383.7	1310.5	1266.1	10728.1
O70133	ATP-dependent RNA helicase A	Dhx9	3	-0.178436	1.74767	124.8	90.6	103.3	104.2	84.8	76	116.5	96.4	796.6
Q5U458	DnaJ homolog subfamily C member 11	Dnajc11	3	-0.137287	1.7446	689.6	706.5	663.3	666.1	543.8	687.1	672.2	575	5203.6
P22752	Histone H2A type 1	Hist1h2ab	4	-0.689706	1.71962	2847.9	625.1	967.2	754	1029.5	433.1	570.2	1187.5	8414.5
Q8C129	Leucyl-cystinyl aminopeptidase	Lnpep	31	0.255401	1.74514	17261.9	14559.5	16565.1	25431.8	16365.8	19213.6	22635.5	29899.6	161933
Q7TQI3	Ubiquitin thioesterase OTUB1	Otub1	4	-0.2118	1.72358	588.8	578	492.9	755.7	402.1	607	402.2	674.3	4501
P97371	Proteasome activator complex subunit 1	Psme1	7	-0.19542	1.73085	2565	3309.1	2263.5	2665.1	1814.2	2579.4	2075.5	2965.1	20236.9
P62821	Ras-related protein Rab-1A	Rab1A	3	-0.199212	1.73111	572.6	533.6	416.4	635.2	372.3	490.1	444.3	572.8	4037.3
Q9R1T2	SUMO-activating enzyme subunit 1	Sae1	6	-0.240623	1.71817	2310.6	2756.4	1586.8	2197.9	1472.8	2394.4	1376.5	2248.2	16343.6
P53986	Monocarboxylate transporter 1	Slc16a1	3	-0.250967	1.73827	1850.6	1635.4	1125.6	1862.5	928	1871.9	1050.5	1590	11914.5
Q04750	DNA topoisomerase 1	Top1	5	0.363769	1.72784	528.5	365.5	1020.8	597.9	935.8	476.9	1174.2	646.4	5746
Q3UVL4	Vacuolar protein sorting-associated protein 51 homolog	Vps51	3	-0.191433	1.73619	352.4	402.3	284.8	302.8	258.9	366.3	233.4	316.9	2517.8
Q8R502	Volume-regulated anion channel subunit LRRC8C	Lrrc8c	24	-0.205639	1.74068	8784.8	5604.3	8468.4	8446.5	6414.2	6428.3	7177.6	7125.3	58449.4
Q8BGK6	Y+L amino acid transporter 2	Slc7a6	6	-0.148905	1.7279	5295.8	5845.9	6271.6	5456.1	4206.1	5350	5376.9	5693.7	43496.1
Q9QZE5	Coatomer subunit gamma-1	Copg1	6	-0.199317	1.71089	2315.9	2530.1	1856.4	2546.1	1552.9	2680.7	1506.8	2314.7	17303.6
Q99PG2	Opioid growth factor receptor	Ogfr	4	0.208085	1.69882	944	956	997.1	1126	850.5	1363.5	1099.1	1334.2	8670.4
P13541	Myosin-3	Myh3	5	-0.413961	1.70304	207.5	249.1	274.5	563.8	234.8	242.4	344.9	149.8	2266.8
Q9D1J1	Adaptin ear-binding coat-associated protein 2	Necap2	4	-0.219475	1.70334	1409.2	832.9	1172	958	1076.1	842.4	955.4	881.2	8127.2
O88597	Beclin-1	Becn1	4	-0.166683	1.69901	271.6	280.3	216.3	220.7	220.3	261.2	197	202.5	1869.9
B2RXC1	Trafficking protein particle complex subunit 11	Trappc11	3	0.12831	1.70732	335.9	323.5	327.6	309.6	334.8	346.4	355.9	380.1	2713.8
Q5SWU9	Acetyl-CoA carboxylase 1	Acaca	101	0.196392	1.67434	228621	166465	260764	191486	266345	219237	289612	195709	1.81824e+06
Q9CZW4	Long-chain-fatty-acid--CoA ligase 3	Acsl3	5	-0.130062	1.67309	1795.6	1846.9	1934.4	1952.6	1525.1	1677.6	1892.3	1785.4	14409.9
P14211	Calreticulin	Calr	13	0.239065	1.68098	4359.3	5374.5	4711.5	2901.7	5529	3839.1	4537.4	6567.9	37820.4
P63242	Eukaryotic translation initiation factor 5A-1	Eif5a	9	-0.138421	1.68571	6104.7	6304.7	6774.5	6475.4	4794.6	6324.4	5880.5	6312.3	48971.1
P11499	Heat shock protein HSP 90-beta	Hsp90ab1	19	-0.214741	1.68904	36857.4	46147.9	27778	36540.4	27736	39209.1	25043.4	34960.5	274273
Q8BKC5	Importin-5	Ipo5	19	-0.201282	1.67867	5068.9	6198.7	4150.6	5182.7	3556.3	6027.5	3359.3	4975.1	38519.1
Q9JKF1	Ras GTPase-activating-like protein IQGAP1	Iqgap1	57	-0.151269	1.67143	23410.5	22392.5	21123.6	23378.1	17093.6	26335.4	17301.8	20584.8	171620
P47802	Metaxin-1	Mtx1	9	-0.213369	1.67711	2578.4	3024.6	1819.5	2496.8	1808.2	2679.5	1815.9	2252	18474.9
Q8BMD8	Calcium-binding mitochondrial carrier protein SCaMC-1	Slc25a24	18	0.359778	1.67816	8131.5	6189.2	13886.8	6551.7	10810.4	7808.7	18126.3	7858.6	79363.2
P11438	Lysosome-associated membrane glycoprotein 1	Lamp1	5	0.14301	1.66223	4849.4	5299.4	5206.7	6102.8	5528.1	6288.6	5380	6497.7	45152.7
P20108	Thioredoxin-dependent peroxide reductase, mitochondrial	Prdx3	5	0.317706	1.6494	2048.5	2170.4	2546.3	1426.5	2744.5	2098.8	3722.8	1643.6	18401.4
E9Q912	RAP1, GTP-GDP dissociation stimulator 1	Rap1gds1	6	-0.2507	1.65197	1262	1671.6	898.9	1364	847.5	1471.2	787.5	1261.4	9564.1
Q91ZV7	Plexin domain-containing protein 1	Plxdc1	5	-0.166679	1.64822	3362.2	3562.6	2708.1	3384.4	2405.5	3040.6	2514	3636.9	24614.3
P52633	Signal transducer and transcription activator 6	Stat6	3	-0.206305	1.65153	362.8	386.2	257	367.4	241	352.9	223.6	372.9	2563.8
Q3TRM8	Hexokinase-3	Hk3	3	-0.643677	1.64376	232.6	521.4	93.6	206.8	110.9	246.1	76	241.9	1729.3
P19096	Fatty acid synthase	Fasn	30	-0.175177	1.631	11777.4	9673.6	14432.9	10435.4	9303.2	10518.4	10640.9	10560.6	87342.4
P40142	Transketolase	Tkt	6	0.187538	1.62988	1593.3	1497.9	1720.4	2160.1	2077.4	1749.1	1652.9	2460.1	14911.2
Q60932	Voltage-dependent anion-selective channel protein 1	Vdac1	3	0.858891	1.62865	440.3	885.8	406.6	268.3	1580	294.8	354.6	1399.7	5630.1
P58069	Ras GTPase-activating protein 2	Rasa2	5	-0.158519	1.63749	1774.1	1645	1725.8	2050.3	1284.5	1678.7	1454	2029.3	13641.7
Q8BMI3	ADP-ribosylation factor-binding protein GGA3	Gga3	3	-0.209007	1.6292	272	214.2	326.6	347.6	197	266.5	281.7	258.7	2164.3
Q9QY06	Unconventional myosin-IXb	Myo9b	17	-0.138651	1.62071	2638.6	2780.1	2687.1	2506.2	2136.7	3023.6	2165.9	2313.4	20251.6
Q9JHL1	Na(+)/H(+) exchange regulatory cofactor NHE-RF2	Slc9a3r2	5	-0.174415	1.62087	2083.1	1912.9	2004.3	2656.7	1591.2	1836.7	1771.4	2471.9	16328.2
P55096	ATP-binding cassette sub-family D member 3	Abcd3	6	-0.352894	1.35185	1934.3	1465.1	3712.9	1445.3	1357.6	1487.1	2499.7	1356.3	15258.3
Q7TPR4	Alpha-actinin-1	Actn1	16	-0.193535	1.36623	5011.9	4890	3866.4	3003.3	2967.9	6174.5	2768.5	2755.2	31437.7
P51830	Adenylate cyclase type 9	Adcy9	11	-0.123786	1.32193	1845.1	1615.8	1987.9	2098.9	1556.1	1832.6	1821.9	1716.5	14474.8
Q8JZQ2	AFG3-like protein 2	Afg3l2	5	-0.167879	1.39114	968.3	1091.5	778.1	729.7	765.6	914.5	663.7	831.9	6743.3
P47740	Fatty aldehyde dehydrogenase	Aldh3a2	4	0.140554	1.48843	846.6	691.7	822.2	680.7	810.5	794.8	985.5	761.6	6393.6
Q810B6	Rabankyrin-5	Ankfy1	9	-0.178326	1.43659	2949.6	2760.4	2043.8	2145.4	1892.9	3097.6	1737.9	2019.8	18647.4
Q9EST5	Acidic leucine-rich nuclear phosphoprotein 32 family member B	Anp32b	3	-0.186098	1.46218	1587.4	1154.8	1899.6	1696.8	1219	1467.3	1297.8	1587.4	11910.1
Q61176	Arginase-1	Arg1	3	1.19001	1.34729	461	1062.7	676.3	659.6	4507.9	350.2	894.4	771.8	9383.9
Q8BVE3	V-type proton ATPase subunit H	Atp6v1h	6	-0.316914	1.53374	644.4	1056.2	423.8	726.3	363.6	825.6	373.1	726.2	5139.2
Q8C3R1	BRCA1-associated ATM activator 1	Brat1	4	-0.173115	1.51801	422.2	519.5	374.6	387	325.6	483	283.8	418.3	3214
Q9CQC6	Basic leucine zipper and W2 domain-containing protein 1	Bzw1	14	-0.261939	1.43182	13623.6	17720.2	8146.2	13733.5	8805	16238.9	7674.9	11667.8	97610.1
Q6ZQ38	Cullin-associated NEDD8-dissociated protein 1	Cand1	22	-0.176494	1.39372	10229.4	13411.7	8674.7	11193.9	7462.8	12914.1	7520.6	10602.1	82009.3
O35350	Calpain-1 catalytic subunit	Capn1	13	-0.361505	1.48055	2850.4	2527.7	6271.7	2778.5	2418.3	2195.2	3904.4	2712.4	25658.6
P47754	F-actin-capping protein subunit alpha-2	Capza2	3	-0.121181	1.34789	327.3	265.9	297.3	325.9	277.5	262.5	263	315.4	2334.8
A2AGT5	Cytoskeleton-associated protein 5	Ckap5	27	-0.197285	1.48826	6453.5	5943.1	4045.5	4611.1	4570.8	5746.1	3679.4	4366.1	39415.6
Q04447	Creatine kinase B-type	Ckb	9	-0.143585	1.56163	1497.2	1575.1	1827	1721.4	1320	1585.4	1293.2	1794.9	12614.2
Q9QYB1	Chloride intracellular channel protein 4	Clic4	3	-0.13806	1.45383	444.7	447.1	476.8	471.2	299.1	429.9	421.9	521	3511.7
Q6ZQ08	CCR4-NOT transcription complex subunit 1	Cnot1	26	0.129873	1.4843	4675.6	4009.9	4589.6	5124.6	4674.2	5704.1	4828.2	4926.4	38532.6
Q9QXK3	Coatomer subunit gamma-2	Copg2	3	-0.246432	1.54777	644.7	961.6	499.9	580.7	519.9	728.6	467	549.5	4951.9
P97315	Cysteine and glycine-rich protein 1	Csrp1	5	-0.164293	1.34746	1084.6	959.5	903.9	1327.6	711.4	1112.9	843.3	1147.8	8091
O08749	Dihydrolipoyl dehydrogenase, mitochondrial	Dld	6	0.220695	1.3249	1112.9	928.4	979	672.5	1152.1	965.3	1442.5	743.3	7996
Q9CQV7	Mitochondrial import inner membrane translocase subunit TIM14	Dnajc19	4	0.664679	1.49103	1608.2	873.6	2697.5	1608.8	2389.5	1020.2	5662.8	1688.1	17548.7
O70152	Dolichol-phosphate mannosyltransferase subunit 1	Dpm1	4	-0.138363	1.45494	727.7	810.6	850.6	668.5	648.9	689	834.4	605.5	5835.2
Q8BL66	Early endosome antigen 1	Eea1	8	-0.163912	1.49589	1417.4	1487.2	1444.8	1073.4	1146.1	1565.2	1109.1	1020	10263.2
Q9WVK4	EH domain-containing protein 1	Ehd1	8	0.175594	1.61358	1095.5	1110.4	1193.7	1330.4	1086.5	1430.6	1211.7	1613.4	10072.2
Q3UMY5	Echinoderm microtubule-associated protein-like 4	Eml4	5	-0.124005	1.33715	1041.4	1009	868.4	921.5	869.5	1066.1	731.7	856.7	7364.3
P97807	Fumarate hydratase, mitochondrial	Fh	3	0.126398	1.48645	352.5	373.7	344.5	273.7	371.4	340.7	380.8	374.6	2811.9
Q6P9Q4	FH1/FH2 domain-containing protein 1	Fhod1	5	0.126809	1.47237	1021.3	1223	1052.4	898.1	1261.5	1106.1	1089.6	1123	8775
Q9CZD3	Glycine--tRNA ligase	Gars	8	-0.125821	1.55228	2294.5	2392	2553.5	2249	1877.7	2292.2	2244.7	2281.9	18185.5
Q921M4	Golgin subfamily A member 2	Golga2	4	-0.127355	1.46887	220.3	215.5	198.9	178.4	193.8	199.7	177.4	173.5	1557.5
P38647	Stress-70 protein, mitochondrial	Hspa9	34	-0.124843	1.34874	16625.3	14416.9	19003.2	16396.6	15037.2	14615.4	16732.4	14549.2	127376
Q0GNC1	Inverted formin-2	Inf2	4	-0.233977	1.5869	1211.5	1255.7	790	1316.9	644.6	1332	684.9	1227.8	8463.4
Q02257	Junction plakoglobin	Jup	12	2.30895	1.5824	1253.8	1270.6	1890.4	1758	26345.2	843.6	1858.6	1540.3	36760.5
Q9QWT9	Kinesin-like protein KIFC1	Kifc1	3	-0.223786	1.42208	41.4	39.1	57.7	34.4	47	39.5	46.9	14.4	320.4
Q9CQ22	Ragulator complex protein LAMTOR1	Lamtor1	3	-0.180475	1.55156	2128.2	2105.6	1447.1	1941.5	1519.2	2078	1421.3	1707.6	14348.5
Q9CPY7	Cytosol aminopeptidase	Lap3	3	0.14828	1.53437	257.6	296.5	403.2	264.9	319.7	364.5	363.4	306.9	2576.7
P16045	Galectin-1	Lgals1	4	-0.133544	1.581	2299.5	2599.2	2888.3	2685.7	2509.6	2226.3	2350.5	2460.4	20019.5
Q505F5	Leucine-rich repeat-containing protein 47	Lrrc47	5	-0.196073	1.5168	366.6	328.6	372.7	491	211.2	380.5	278.1	491	2919.7
P26645	Myristoylated alanine-rich C-kinase substrate	Marcks	11	-0.179239	1.43538	2587.3	3597.6	2407.3	2596.6	1763	2635.9	2449.8	3032.9	21070.4
P54276	DNA mismatch repair protein Msh6	Msh6	13	-0.1537	1.58713	3942.2	3486.3	3324	4175.6	2816	3898.1	2903.4	3802	28347.6
Q922D8	C-1-tetrahydrofolate synthase, cytoplasmic	Mthfd1	14	-0.105597	1.35029	6872.3	6420.8	6422.4	6335.8	5709.9	6440.2	5758.7	6303.8	50263.9
Q3V3R1	Monofunctional C1-tetrahydrofolate synthase, mitochondrial	Mthfd1l	9	-0.179514	1.35912	1798.9	1411	2360.3	1764	1501	1379.1	2060.7	1535.3	13810.3
P05977	Myosin light chain 1/3, skeletal muscle isoform	Myl1	3	0.316168	1.34306	153.9	158.7	94.6	551.5	236.4	327	502.5	127.7	2152.3
Q9JMH9	Unconventional myosin-XVIIIa	Myo18a	6	-0.456545	1.44802	543.9	739.9	326	137.9	256.7	738	188.8	90.1	3021.3
Q62433	Protein NDRG1	Ndrg1	3	0.212292	1.47051	1102.8	1765.8	1120.4	1634	1210	2025.3	1424.8	1854.3	12137.4
Q04690	Neurofibromin	Nf1	12	-0.162616	1.35587	2150.4	2333.6	1542.1	1829.7	1551.8	2037.4	1525.2	1904	14874.2
P25799	Nuclear factor NF-kappa-B p105 subunit	Nfkb1	6	-0.148118	1.43224	681.3	882	873.3	814.3	589	811.8	640.8	892.1	6184.6
Q61937	Nucleophosmin	Npm1	9	-0.152455	1.33567	2009	1497.4	1966	2116.2	1343.5	1530.3	2082.1	1871.7	14416.2
Q99JX7	Nuclear RNA export factor 1	Nxf1	3	-0.129961	1.5694	258.7	264.8	251.8	235.8	205.1	269.1	210.8	239	1935.1
Q9D0K2	Succinyl-CoA:3-ketoacid coenzyme A transferase 1, mitochondrial	Oxct1	3	-0.485906	1.36483	589.3	1351	399.3	432.2	509.9	611.2	395.9	462.2	4751
Q99LX0	Protein DJ-1	Park7	5	-0.130134	1.56623	1242.9	1393.9	1170.2	1324.4	1080.5	1294	1220.5	1093.8	9820.2
Q8CAS9	Poly [ADP-ribose] polymerase 9	Parp9	4	0.295232	1.44137	425.1	351.1	313	465.3	728	492.1	355.4	332	3462
Q8BFY6	Peflin	Pef1	3	-0.12392	1.46793	554.6	591.5	490.2	536	438.8	514.4	511.2	529.1	4165.8
Q80UU9	Membrane-associated progesterone receptor component 2	Pgrmc2	3	-0.164631	1.45386	157.6	136.6	158.8	118.2	154.9	146.3	90.7	117.7	1080.8
P67778	Prohibitin	Phb	4	0.627737	1.47353	294.9	447.2	292.9	175.7	784	222.3	205.8	658.6	3081.4
Q8K411	Presequence protease, mitochondrial	Pitrm1	12	0.278226	1.49445	3632.8	2458	5475	3035.3	4540.9	2946.9	6449.9	3769.1	32307.9
E9Q6H8	Pleckstrin homology domain-containing, family A member 5	Plekha5	5	-0.13188	1.43806	851.6	763	788.7	981.6	785.4	791.9	691.5	820.4	6474.1
Q07832	Serine/threonine-protein kinase PLK1	Plk1	5	-0.16257	1.5938	1200.6	893.7	875.7	1028.4	839.6	774.1	972.3	986.3	7570.7
P33609	DNA polymerase alpha catalytic subunit	Pola1	6	-0.154169	1.47331	844.4	939	711.2	757.5	592.4	865.1	616.7	848.3	6174.6
Q76MZ3	Serine/threonine-protein phosphatase 2A 65 kDa regulatory subunit A alpha isoform	Ppp2r1a	8	-0.155887	1.45572	3336.4	4057.9	2911.8	3484.2	2625.7	3854.5	2598	3299.7	26168.2
Q9DBC7	cAMP-dependent protein kinase type I-alpha regulatory subunit	Prkar1a	5	-0.160457	1.50467	1364.9	1642.3	1220.4	1572.4	1054.3	1264.5	1186.1	1684.6	10989.5
Q3TXS7	26S proteasome non-ATPase regulatory subunit 1	Psmd1	3	0.186977	1.32652	471.1	516.3	407.8	482.3	479.1	593	392.9	672.3	4014.8
P35293	Ras-related protein Rab-18	Rab18	6	-0.111476	1.36172	1246.4	1162.4	1266.6	1317.9	1021.1	1181.3	1266	1153.6	9615.3
Q8BMG7	Rab3 GTPase-activating protein non-catalytic subunit	Rab3gap2	4	-0.206057	1.38093	772.3	973.7	540.3	787.4	551.1	902.7	484.8	726	5738.3
P63001	Ras-related C3 botulinum toxin substrate 1	Rac1	3	-0.172317	1.59023	7554.4	5581.2	7579.6	8179.7	5474.5	6313	6766	7088.3	54536.7
P34022	Ran-specific GTPase-activating protein	Ranbp1	5	-0.179377	1.35356	2273.1	1825.6	2689.1	2962.8	1689.9	2157.8	2314.7	2448.2	18361.2
P70335	Rho-associated protein kinase 1	Rock1	9	-0.132037	1.39167	1456	1588.8	1595.2	1362.9	1043.3	1495.6	1341.8	1597.2	11480.8
Q9CXW4	60S ribosomal protein L11	Rpl11	3	-0.193258	1.54546	3102.1	2378.7	1929.4	2887.2	2062.5	2639.3	2158.3	2146.3	19303.8
P62717	60S ribosomal protein L18a	Rpl18a	3	0.324872	1.36454	2107.7	1949.3	4208	3435.9	3612.5	2073.9	5758.4	3211.2	26356.9
P62751	60S ribosomal protein L23a	Rpl23a	6	0.289334	1.50428	5596.3	3323.6	6946.8	5111.7	6554.3	4677.4	9584.2	4821.3	46615.6
P27659	60S ribosomal protein L3	Rpl3	5	0.296714	1.52752	1055.6	856.3	2307.8	1890.4	1542.9	1264.5	2847.5	1850.4	13615.4
P60122	RuvB-like 1	Ruvbl1	3	-0.192765	1.34186	510.7	333.7	452.2	588.7	381.5	349.3	447.2	471.5	3534.8
Q9EP69	Phosphatidylinositide phosphatase SAC1	Sacm1l	8	0.240694	1.60711	2534.7	1719.8	3583.8	3266.5	3068.2	2635.5	4519.8	2897.5	24225.8
Q60710	Deoxynucleoside triphosphate triphosphohydrolase SAMHD1	Samhd1	9	0.205348	1.56369	2820.1	2897.8	3219	4032.8	2826.1	3755.8	3530	4841.7	27923.3
Q8K2B3	Succinate dehydrogenase [ubiquinone] flavoprotein subunit, mitochondrial	Sdha	5	0.543678	1.54547	692.2	634.7	1736.3	774.6	2146.7	631.9	2050.4	765.3	9432.1
Q9Z179	SHC SH2 domain-binding protein 1	Shcbp1	4	-0.180011	1.56104	1065.1	1315.2	913	856.6	922.2	1015.9	844.4	880.6	7813
E9QM38	Solute carrier family 12 member 2	Slc12a2	8	-0.177499	1.5654	5035.1	4929.6	3504	4600.6	3407.4	4876	3368.2	4325.9	34046.8
Q9JIS8	Solute carrier family 12 member 4	Slc12a4	17	-0.152898	1.33225	11372.5	12628.5	11839.5	15771.5	8783.6	11065.1	10691.3	15882	98034
Q8VEM8	Phosphate carrier protein, mitochondrial	Slc25a3	7	0.265866	1.41829	2664	2216.7	4481.6	3177.4	3349.1	2964.6	5806.6	2956.9	27616.9
Q31125	Zinc transporter SLC39A7	Slc39a7	3	-0.398567	1.53787	1603.1	2223.1	704	1311	850.7	1763.3	729.1	1088.1	10272.4
Q9CU62	Structural maintenance of chromosomes protein 1A	Smc1a	5	-0.139203	1.36365	755.8	596.5	570.8	685.1	612.2	657.5	480.5	618.1	4976.5
Q8CG47	Structural maintenance of chromosomes protein 4	Smc4	16	-0.137312	1.3688	4733.6	4031.5	3977.7	3466.3	4066.1	4073.3	3187.3	3410.8	30946.6
Q3UHD6	Sorting nexin-27	Snx27	6	-0.117996	1.3203	1317.5	1391.8	1218.4	1504.4	1107.7	1357.1	1191.8	1348.9	10437.6
O35326	Serine/arginine-rich splicing factor 5	Srsf5	3	0.240006	1.54983	455.5	367.6	780.6	500.2	653.2	445	830.7	555.8	4588.6
Q60770	Syntaxin-binding protein 3	Stxbp3	9	0.149487	1.33968	3863.4	3249.3	4615.4	4427.6	3960.7	3825.8	5213.4	4919.6	34075.2
Q6ZWR6	Nesprin-1	Syne1	3	-0.249793	1.43752	906.9	1083.7	664	547	644.9	766.7	740.5	540.5	5894.2
Q93092	Transaldolase	Taldo1	3	0.278273	1.39215	335.5	229.4	848.6	576.7	578.2	349.9	896.2	589.3	4403.8
Q8BYA0	Tubulin-specific chaperone D	Tbcd	5	-0.176339	1.39518	218.5	248.1	211.2	288.7	116.9	275.1	193.1	270.2	1821.8
Q9CY27	Very-long-chain enoyl-CoA reductase	Tecr	7	-0.163717	1.56754	4932.2	6301.5	4585.2	4351.1	4316.2	4307.6	4810	4572.4	38176.2
Q9ERA6	Tuftelin-interacting protein 11	Tfip11	3	-0.158069	1.33551	153.6	219.2	157.7	173.9	129.8	176.2	128.1	197.2	1335.7
A8C756	Thyroid adenoma-associated protein homolog	Thada	10	-0.208537	1.36827	1449.1	1836.4	1002	1285.9	1027.5	1722.7	889.2	1183.9	10396.7
Q8BXZ1	Protein disulfide-isomerase TMX3	Tmx3	5	0.129838	1.47147	2337.8	1761.8	1645.5	2024.8	2121.9	2310.4	2064.1	2005.2	16271.5
Q62318	Transcription intermediary factor 1-beta	Trim28	16	0.185183	1.43391	5031.9	2919.2	4531.4	3551.2	5849.4	4290	4390.3	3700	34263.4
G5E870	E3 ubiquitin-protein ligase TRIP12	Trip12	9	-0.133782	1.32055	1188	997.2	923.4	1184.5	874.8	1107.6	857	1073.5	8206
Q8CD92	Tetratricopeptide repeat protein 27	Ttc27	5	-0.176212	1.46691	792.5	1018.5	680.7	871.6	581.2	993.4	620	782	6339.9
Q9D883	Splicing factor U2AF 35 kDa subunit	U2af1	3	-0.210747	1.50237	517.4	695.6	636.8	416.4	353.6	482.7	636.8	485.1	4224.4
Q9D1C1	Ubiquitin-conjugating enzyme E2 C	Ube2c	3	-0.128593	1.4212	1257.7	1076.5	1012.9	983.5	1080.3	971.8	944.2	965	8291.9
Q6P5E4	UDP-glucose:glycoprotein glucosyltransferase 1	Uggt1	11	0.126853	1.56629	1064.4	1142.8	1037.4	944.3	1069.2	1250.6	1144.5	1109.6	8762.8
P63101	14-3-3 protein zeta/delta	Ywhaz	9	-0.132909	1.49413	2296.1	1897.7	2221.8	2358.5	1780.3	1955	2000.6	2266	16776
P70206	Plexin-A1	Plxna1	39	-0.151149	1.37303	29360.8	34376.7	27982	37926.8	22833.2	32542.7	26198.9	35176	246397
P13808	Anion exchange protein 2	Slc4a2	30	-0.129415	1.57992	19031.2	16730	19186.9	17915.1	15889.1	16189.7	19186.3	15346.6	139475
Q9WVL3	Solute carrier family 12 member 7	Slc12a7	29	0.22763	1.37279	14837.1	17812.9	11612.7	19371.4	13214.7	21623.3	15509.5	24162.3	138144
Q91ZV8	Adhesion G protein-coupled receptor A2	Adgra2	11	-0.213059	1.52846	2627.7	3051.5	4173	2530.7	2208.2	2497.6	3755.2	2221.8	23065.7
Q09143	High affinity cationic amino acid transporter 1	Slc7a1	10	-0.197388	1.5773	9571	8600.3	7178.8	5950.8	7370.7	6593.8	7741.8	5592.1	58599.3
Q9CZW5	Mitochondrial import receptor subunit TOM70	Tomm70	10	-0.137798	1.41321	2945.4	2715.3	2578.5	2162.1	2256.9	2360	2649.2	2187.7	19855.1
Q07763	Natural killer cell receptor 2B4	Cd244	7	0.181176	1.58001	1850.5	2481.5	1609.6	2838.9	2084	2516.5	2395	2959.9	18735.9
P26955	Cytokine receptor common subunit beta	Csf2rb	7	0.253012	1.40097	949.8	1206.1	825.1	1263.3	894.2	1573.3	965.2	1625.2	9302.2
P18181	CD48 antigen	Cd48	7	-0.195298	1.38005	7720.1	10264.3	12974	8417.7	7471.8	7882.1	11594.2	7442.7	73766.9
Q8BWQ6	UPF0505 protein C16orf62 homolog	1 SV=2	7	-0.119479	1.33717	1455.4	1426	1440.6	1577.6	1183.5	1662.1	1146.6	1438.5	11330.3
Q8VBZ3	Cleft lip and palate transmembrane protein 1 homolog	Clptm1	6	0.252817	1.52788	1271	1422.1	1102.3	963.6	2011.8	989.4	1271.2	1398.1	10429.5
P70452	Syntaxin-4	Stx4	6	0.194499	1.61558	1559	1051.3	1661.8	1550.8	1321.8	1526.8	1876.8	1937.9	12486.2
Q61190	Interleukin-10 receptor subunit beta	Il10rb	6	-0.195012	1.58853	3210	3410.5	2196.2	2928.5	1928.5	2810.8	2775.9	2745	22005.4
Q9QUK6	Toll-like receptor 4	Tlr4	6	-0.337956	1.57546	1797.3	3306.2	1306.7	2152.4	1257.4	2109.5	1292.5	2115	15337
Q61735	Leukocyte surface antigen CD47	Cd47	6	-0.147959	1.5001	6765.4	8700	7888.8	8448.2	5769.7	7053.5	8730.9	7148.4	60504.9
P70218	Mitogen-activated protein kinase kinase kinase kinase 1	Map4k1	6	-0.117165	1.4261	2029.5	1837.6	1835.5	2061.3	1589.5	1835.5	1795.2	1938.1	14922.2
Q9CQE8	UPF0568 protein C14orf166 homolog	1 SV=1	6	0.120901	1.34222	591.3	602.9	527.3	676.3	707.8	661.3	569.4	668.9	5005.2
Q2EMV9	Poly [ADP-ribose] polymerase 14	Parp14	6	0.118612	1.35526	822.4	635.5	790.5	799.8	810.4	917.9	792.8	788.3	6357.6
Q8BU14	Translocation protein SEC62	Sec62	6	-0.223171	1.3217	2702.6	2934.1	1526.6	2294.6	1684.3	2601	1636	2181.1	17560.3
Q8BFR4	N-acetylglucosamine-6-sulfatase	Gns	5	0.138295	1.60663	1530.9	1337.7	1578.8	1320.8	1714.4	1694.9	1529.2	1410	12116.7
Q99LG2	Transportin-2	Tnpo2	5	-0.359953	1.57515	175.9	240.4	87.9	172.4	112.1	186.3	77.6	151.2	1203.8
Q9R233	Tapasin	Tapbp	5	0.15323	1.39065	1951	1609.8	2512.1	2845.8	2098.5	2422.3	2803.6	2593.7	18836.8
P22437	Prostaglandin G/H synthase 1	Ptgs1	5	0.134013	1.37227	1240.5	1294.4	827.5	1121.8	1229.3	1342	1246.8	1102.6	9404.9
Q8CI71	Syndetin	Vps50	5	-0.143291	1.37415	259.5	275.4	286.1	215.5	195.9	282.3	259.1	201.2	1975
Q8CHG7	Rap guanine nucleotide exchange factor 2	Rapgef2	5	-0.213491	1.38782	319.6	418.2	229.1	344.6	200.9	345.5	188.3	396.4	2442.6
Q99KW9	T-cell immunomodulatory protein	Itfg1	5	-0.24699	1.36429	2001.7	2832.4	1384.5	2544.8	1417.3	1958.3	1381.4	2627.5	16147.9
Q8R088	Golgi phosphoprotein 3-like	Golph3l	5	-0.399012	1.3896	608.3	1359.2	383.5	770.4	356.7	996.4	326.4	687.7	5488.6
P70704	Phospholipid-transporting ATPase IA	Atp8a1	5	-0.110932	1.34519	1474.6	1441	1278	1323.2	1199.8	1372.4	1310.6	1225.7	10625.3
P56477	Interferon regulatory factor 5	Irf5	5	-0.137331	1.35358	1457.4	1730.1	1389.2	1272.4	1111.4	1502	1314	1390.6	11167.1
Q0P5W1	Vacuolar protein sorting-associated protein 8 homolog	Vps8	5	-0.153964	1.34529	848.8	901.3	660.8	706	601.7	919.2	540.8	739.7	5918.3
Q8C170	Unconventional myosin-IXa	Myo9a	5	-0.132135	1.32183	1096.4	1013.5	1029.6	887	795.5	1282.7	806.2	789.7	7700.6
E9Q3L4	Interferon-activated gene 207	Ifi207	4	0.184898	1.53629	400.1	451.4	385.4	445.9	435	616.8	382.3	478.8	3595.7
O89110	Caspase-8	Casp8	4	-0.167511	1.55115	1388.5	1792.8	1282.5	1522.2	1042.8	1549	1232.7	1505.3	11315.8
A2AJ15	Endoplasmic reticulum mannosyl-oligosaccharide 1,2-alpha-mannosidase	Man1b1	4	-0.155995	1.46005	356	384.9	313.5	268.7	267.4	341.9	272.6	305.6	2510.6
O89051	Integral membrane protein 2B	Itm2b	4	0.148038	1.42497	1506.8	1204.8	1768.4	1808.1	1499.1	1636.6	1931.5	1900.4	13255.7
P27512	Tumor necrosis factor receptor superfamily member 5	Cd40	4	0.274788	1.40664	1517.9	2659.7	1645.8	2683.1	1659.5	3202.7	2064.1	3365	18797.8
Q8BKE6	Cytochrome P450 20A1	Cyp20a1	4	-0.153343	1.32251	1357.5	1224	910.9	1091.3	993.3	1263.4	899.2	965.6	8705.2
Q2YFS3	Paired immunoglobulin-like type 2 receptor alpha	Pilra	3	0.396669	1.55713	440.2	808.8	383.3	1227.1	600.1	1075.9	556.3	1532	6623.7
A0A1L1SU27	Uncharacterized protein	Plekhg4	3	-0.185899	1.55921	331.8	395.3	302.5	363.3	191.8	446.1	209.3	377.3	2617.4
P97808	FXYD domain-containing ion transport regulator 5	Fxyd5	3	0.192903	1.46443	1449	1363.9	1255	829.3	1649.1	1238.8	1606.5	1103.4	10495
Q8R5F7	Interferon-induced helicase C domain-containing protein 1	Ifih1	3	0.189169	1.48293	566.4	700	622.2	630.9	557.4	931.6	651.5	732	5392
Q09324	Beta-1,3-galactosyl-O-glycosyl-glycoprotein beta-1,6-N-acetylglucosaminyltransferase	Gcnt1	3	0.182776	1.4769	306.6	426.9	372.9	367.7	307.6	466.3	478.3	421	3147.3
P63254	Cysteine-rich protein 1	Crip1	3	-0.166308	1.45395	6980.5	5182.9	4623.3	4926.3	4906.6	4914.3	5164.4	4363.6	41061.9
Q4VAH7	HEPACAM family member 2	Hepacam2	3	-0.195736	1.48849	3965.6	2939.3	2287.7	3170.2	2418.2	2671.1	2699.9	3005.1	23157.1
Q9ES57	Cell surface glycoprotein CD200 receptor 1	Cd200r1	3	-0.299428	1.50373	2990.1	4471.9	2324.4	5000.8	1750.8	3699.9	2385.4	4179.6	26802.9
P08508	Low affinity immunoglobulin gamma Fc region receptor III	Fcgr3	3	-0.47776	1.42506	569.4	930.1	794.6	2510.3	345.8	780	519.1	1805.1	8254.4
Q60855	Receptor-interacting serine/threonine-protein kinase 1	Ripk1	3	-0.157305	1.43092	261.5	340.4	254.6	318.7	217.6	313.5	221.4	301.3	2229
P31266	Recombining binding protein suppressor of hairless	Rbpj	3	-0.19532	1.4098	2865.2	3882.2	2422.7	3549	2058.8	3438	2103.1	3508.7	23827.7
Q8BGQ6	EF-hand calcium-binding domain-containing protein 14	Efcab14	3	0.272591	1.35271	387.1	768.5	369.5	649.2	473.2	830.5	450.8	872	4800.8
Q3TDD9	Protein phosphatase 1 regulatory subunit 21	Ppp1r21	3	-0.184508	1.35536	186.8	215.9	134	170.5	143	197.8	101.4	180.1	1329.5
Q8R4Y0	Fc receptor-like protein 1	Fcrl1	3	-0.155387	1.3231	959.1	1293.4	1089.1	1310.3	757.5	1177.1	890.2	1352.1	8828.8
Q9CT10	Ran-binding protein 3	Ranbp3	4	-0.141872	1.31295	725	574.2	573.1	730.8	500.8	642	502.2	714.3	4962.4
Q99JY9	Actin-related protein 3	Actr3	5	-0.151991	1.29868	1465.5	1516.7	1095.9	1337.3	966.9	1563.9	909.8	1433.3	10289.3
Q5SQX6	Cytoplasmic FMR1-interacting protein 2	Cyfip2	10	-0.111537	1.29912	11451.5	10859.2	12728.9	12493.5	9689.9	11065.5	11483.8	11757.5	91529.8
P52293	Importin subunit alpha-1	Kpna2	13	-0.139608	1.28738	3415.5	2741	2351.1	2675.9	2679.7	2755.1	2243.3	2473.9	21335.5
Q9D2V8	Major facilitator superfamily domain-containing protein 10	Mfsd10	3	0.136998	1.30773	725.8	701.3	587.6	837.3	652.6	841.9	756.7	884.9	5988.1
P09103	Protein disulfide-isomerase	P4hb	18	0.158044	1.28564	7793.5	10629.6	8396.7	7033.5	9318.4	8410.7	8009.4	12034.1	71625.9
Q9ERU9	E3 SUMO-protein ligase RanBP2	Ranbp2	20	0.119952	1.30192	2788.6	2088.1	3001	2412	2581.8	3055.1	2851.9	2693	21471.5
Q99P72	Reticulon-4	Rtn4	4	0.128755	1.29744	652.1	545.1	708.7	578.3	592.1	625.7	754.5	743.8	5200.3
Q6PAM1	Alpha-taxilin	Txlna	3	-0.136176	1.29144	532.1	470.7	416	406.4	380.9	521.2	333.8	424.9	3486
P10639	Thioredoxin	Txn	3	-0.141403	1.28739	6426.7	5578.2	4486.2	6309.2	4969.3	5458.2	4920	5324.1	43471.9
Q8BTY2	Sodium bicarbonate cotransporter 3	Slc4a7	26	-0.143021	1.30692	18881.2	24175.1	19953.9	25392.5	15709.6	21551.5	20030.4	22767.8	168462
P25206	DNA replication licensing factor MCM3	Mcm3	19	-0.112733	1.28686	5415.3	5805.4	4929.7	5125.3	4253.9	5595.9	4751.2	5075.5	40952.2
Q9R0C8	Guanine nucleotide exchange factor VAV3	Vav3	15	-0.148916	1.28712	4743.5	6054.5	4185.8	4435.6	3717.6	5221.5	3822.3	4753.5	36934.3
Q8CDG3	Deubiquitinating protein VCIP135	Vcpip1	8	-0.124469	1.29832	1084.7	967.9	996.4	965.1	703.4	1157.2	800.6	1021.1	7696.4
P48410	ATP-binding cassette sub-family D member 1	Abcd1	7	-0.15567	1.28901	1800.2	2249.8	1483.7	1854.5	1275.5	1980.7	1506.3	1870	14020.7
Q91V41	Ras-related protein Rab-14	Rab14	7	-0.109928	1.27946	3490	2906.9	2917.2	3126.3	2934.4	2806.5	3030.4	2756.4	23968.1
Q8BWT1	3-ketoacyl-CoA thiolase, mitochondrial	Acaa2	4	-0.138389	1.2559	641.5	594.2	619.7	458	489.9	447.8	600.7	563.4	4415.2
Q9EPE9	Manganese-transporting ATPase 13A1	Atp13a1	13	-0.0994842	1.26357	2433.5	2239.5	2206.2	2326.4	2049.5	2171.7	2132.3	2238.7	17797.8
P40124	Adenylyl cyclase-associated protein 1	Cap1	3	-0.120233	1.25742	1407	1639.8	1491.5	1607.2	1123.8	1422.6	1281.9	1825.8	11799.6
Q9ERK4	Exportin-2	Cse1l	16	-0.257218	1.26745	7146.7	9768.7	4162.1	7135	4639.9	8357.9	4057.5	6550.1	51817.9
Q8BJ71	Nuclear pore complex protein Nup93	Nup93	5	-0.137902	1.26298	1053.8	1044.6	768.9	968.8	787	997.5	737.8	964.1	7322.5
Q4FK66	Pre-mRNA-splicing factor 38A	Prpf38a	3	0.164876	1.26857	75.3	55.7	36.7	45.4	58.5	73.5	46.7	60.2	452
P19253	60S ribosomal protein L13a	Rpl13a	3	0.241941	1.26296	1150.7	1001.9	2302.8	1572	1711.4	1180.9	2638	1597.6	13155.3
Q9Z315	U4/U6.U5 tri-snRNP-associated protein 1	Sart1	3	-0.113175	1.26108	199.1	190.9	216.5	217.9	219.4	209.3	162.9	170.6	1586.6
Q8C561	LMBR1 domain-containing protein 2	Lmbrd2	9	-0.135026	1.25606	3666	3576.5	3736.6	4695.8	2979.5	2998.8	3685.3	4610.8	29949.3
Q99N69	Leupaxin	Lpxn	5	-0.210026	1.25633	2868.5	4022.8	2078.6	2559.6	2012.6	3172.6	2030.7	2751.6	21497
Q921F4	Heterogeneous nuclear ribonucleoprotein L-like	Hnrnpll	4	-0.112679	1.26851	644.5	659	584.3	687.7	568.8	664.8	501.2	647.2	4957.5
P26231	Catenin alpha-1	Ctnna1	6	-0.120686	1.24972	723.4	756	625.2	760.2	634.3	707.9	523.1	769.6	5499.7
Q91VC3	Eukaryotic initiation factor 4A-III	Eif4a3	7	-0.126559	1.24024	1120.9	1334.7	1070.5	1323.5	917.3	1317.5	981.6	1225.9	9291.9
P29351	Tyrosine-protein phosphatase non-receptor type 6	Ptpn6	14	-0.145316	1.23601	4683.7	5141.1	4225.8	5937.2	3448.1	5551	3442.9	5630.6	38060.4
Q8VEE4	Replication protein A 70 kDa DNA-binding subunit	Rpa1	9	-0.125552	1.23699	1225	899.9	1176.6	1105.4	1005.9	931.6	1094	1008.1	8446.5
P60867	40S ribosomal protein S20	Rps20	3	0.12814	1.24987	3588.9	3015.7	4217.4	4345.4	3589.1	3909.2	4554.2	4523.7	31743.6
Q80ZW2	Protein THEM6	Them6	3	0.188952	1.24055	824.7	563.8	649.9	699.3	1035.7	828.4	670.3	586.4	5858.5
E9PVA8	eIF-2-alpha kinase activator GCN1	Gcn1	41	-0.142469	1.23902	10674.2	10997.3	7938.9	9256.9	7910.1	11818.3	6875.4	8608.7	74079.8
Q640N3	Rho GTPase-activating protein 30	Arhgap30	15	-0.123958	1.24312	4221.9	4212.3	3422.5	3604.8	3046.7	4301	3097.4	3743.4	29650
Q8BWW4	La-related protein 4	Larp4	4	-0.12406	1.24062	465.7	457.1	416.6	363.3	335.8	461.7	348.9	416	3265.1
Q9D172	ES1 protein homolog, mitochondrial	D10Jhu81e	3	-0.152467	1.24366	1257.7	1090.9	1512	1010.3	1079	872.8	1367.8	1062.8	9253.3
Q9ESV0	ATP-dependent RNA helicase DDX24	Ddx24	4	0.116192	1.23025	1165.4	1044.2	1092.1	1013.3	1121.2	1376	1081.5	1098.2	8991.9
Q8C3Y4	Kinetochore-associated protein 1	Kntc1	7	-0.172569	1.22675	2528.8	2264.3	1555.7	1774.4	1753.6	2373.5	1483.4	1596.9	15330.6
Q9Z0W3	Nuclear pore complex protein Nup160	Nup160	5	-0.137543	1.22687	492.1	516.4	465.5	370.2	352.4	546.6	375.7	401.8	3520.7
P48962	ADP/ATP translocase 1	Slc25a4	7	0.296766	1.22539	6308.3	5657.1	14777.5	7284.8	10418.9	6057.7	17051.1	8271.5	75826.9
Q99L47	Hsc70-interacting protein	St13	3	-0.115242	1.22767	584.8	529.9	493.6	535.7	409.9	563.2	427.4	578.9	4123.4
Q8C6G8	WD repeat-containing protein 26	Wdr26	3	0.125744	1.23189	221.3	184.6	239.5	258.3	238.7	277.4	209.6	260.3	1889.7
Q9EQP2	EH domain-containing protein 4	Ehd4	4	-0.103721	1.22068	663.8	694.2	654.9	677	512.3	666.1	627.3	697.6	5193.2
Q9ES52	Phosphatidylinositol 3,4,5-trisphosphate 5-phosphatase 1	Inpp5d	32	-0.113173	1.22116	15856.4	12649	14547.8	13041.6	12575.2	14097.3	13335.4	11854.7	107957
Q9D358	Low molecular weight phosphotyrosine protein phosphatase	Acp1	3	0.117687	1.15924	1392.4	1070.9	1522.2	1399.6	1380.1	1289.1	1671.3	1502.3	11227.9
P47738	Aldehyde dehydrogenase, mitochondrial	Aldh2	9	0.331503	1.21661	1482.7	887.7	2658.6	1278.2	2431	1005.6	2990.2	1509.7	14243.7
Q3UL36	Arginine and glutamate-rich protein 1	Arglu1	12	0.313175	1.05403	5859.3	3285.7	11238.4	5248.6	7614.1	4265.4	14134.2	5832.5	57478.2
O55143	Sarcoplasmic/endoplasmic reticulum calcium ATPase 2	Atp2a2	26	-0.173033	1.18321	18684.6	22980.1	13120	17630.2	13383.5	20509	13138.7	17199.1	136645
Q9Z1G4	V-type proton ATPase 116 kDa subunit a isoform 1	Atp6v0a1	6	-0.258979	1.21189	926.7	1174.3	817.2	1863.9	735.7	1055.4	705.7	1499.5	8778.4
P28658	Ataxin-10	Atxn10	11	-0.228446	1.18585	3514	4431.2	2096.9	4035.4	2339.1	4147.9	1943.1	3585.8	26093.4
P15379	CD44 antigen	Cd44	9	-0.133694	1.18104	58474.2	76463.8	52543.6	60829.2	47644.1	61700.1	59499.3	57490.5	474645
Q61081	Hsp90 co-chaperone Cdc37	Cdc37	11	-0.09182	1.07608	4508.6	4242.5	4163.3	4487	3506.3	4594.3	3986.6	4241.2	33729.8
Q8CIE6	Coatomer subunit alpha	Copa	11	-0.231288	1.11649	2942.5	1527.7	1696.8	1427.2	1819.5	1471.2	1405.9	1772.7	14063.5
Q9CZU6	Citrate synthase, mitochondrial	Cs	3	0.125729	1.21309	711.8	977.5	620.6	598.1	858.1	874.7	728.2	711.8	6080.8
Q9QXS6	Drebrin	Dbn1	12	-0.172848	1.17645	3411.6	3652.3	1240.9	711.2	1187.1	5757.6	536.6	516.7	17014
Q9JIK5	Nucleolar RNA helicase 2	Ddx21	15	0.119163	1.21408	2719.8	2889	3156.9	2943.3	2835.8	3310.7	3690.9	2879.8	24426.2
Q569Z5	Probable ATP-dependent RNA helicase DDX46	Ddx46	12	0.259687	1.16532	2668.4	1831.3	4717.8	2693.1	3456.3	2202	5564.6	3036.7	26170.2
Q9QYJ0	DnaJ homolog subfamily A member 2	Dnaja2	7	-0.104144	1.06902	4129.4	3776	3465.5	4093.6	3090.2	4604.3	3011.3	3681.7	29852
Q99M87	DnaJ homolog subfamily A member 3, mitochondrial	Dnaja3	5	-0.131171	1.10169	612.6	589.7	768.8	549.9	744.2	390	518.3	649.4	4822.9
Q8C7X2	ER membrane protein complex subunit 1	Emc1	6	0.103505	1.11305	662	677.5	709.5	564.6	755	641.4	651.1	760.5	5421.6
P17182	Alpha-enolase	Eno1	11	0.148963	1.14444	4436.8	3019.2	5676	5934.5	5575.9	4076.4	6173.9	5314.2	40206.9
Q922J9	Fatty acyl-CoA reductase 1	Far1	7	0.254566	1.19051	4534.8	3375.5	6150.7	4011.1	5135.4	4290.8	8385.9	3747.5	39631.7
P16858	Glyceraldehyde-3-phosphate dehydrogenase	Gapdh	16	-0.165994	1.20518	15487.7	19331.9	12139.4	18371.4	12004.9	18262.1	11151.9	16811	123560
Q60631	Growth factor receptor-bound protein 2	Grb2	7	-0.109458	1.17578	3216	2778.2	2771.3	3200.8	2415.7	2908.3	2505.6	3262.4	23058.3
Q9Z2V5	Histone deacetylase 6	Hdac6	5	-0.174272	1.10436	729.9	493.3	910	745.9	568.7	680.5	661.4	640.9	5430.6
O08528	Hexokinase-2	Hk2	16	-0.150319	1.07028	6083.5	8325	5202	7438.8	4560.1	7145.7	5351.9	7315.1	51422.1
Q60668	Heterogeneous nuclear ribonucleoprotein D0	Hnrnpd	3	-0.318976	1.09471	1106.8	398	1129.6	709.5	575.5	382.7	963.3	759.1	6024.5
Q8R081	Heterogeneous nuclear ribonucleoprotein L	Hnrnpl	4	0.140635	1.07444	643.5	621	1014.3	683.4	899.6	934.9	821.7	609.3	6227.7
O88844	Isocitrate dehydrogenase [NADP] cytoplasmic	Idh1	4	0.154735	1.19992	549.5	533.1	862.7	645.3	630.9	634.5	938	680.5	5474.5
O55222	Integrin-linked protein kinase	Ilk	6	-0.229337	1.13296	2698.1	1481.8	3216.2	2124.7	2200.2	1651.6	2504.9	1764.8	17642.3
Q6P549	Phosphatidylinositol 3,4,5-trisphosphate 5-phosphatase 2	Inppl1	6	-0.0909652	1.05436	446.7	419.9	456.2	393.9	382.7	445	388.9	395.2	3328.5
Q6P4S8	Integrator complex subunit 1	Ints1	6	-0.104227	1.15133	457.8	496.4	425.5	435.3	427.2	507.8	374.8	378.7	3503.5
P59997	Lysine-specific demethylase 2A	Kdm2a	4	-0.114502	1.0656	665.5	735.1	839.3	606.8	608	673.9	741.9	605.7	5476.2
Q3UN02	Lysocardiolipin acyltransferase 1	Lclat1	5	-0.106558	1.11755	1302.4	1459.6	1259	1254.4	931.1	1307	1375.7	1286	10175.2
Q9QXD8	LIM domain-containing protein 1	Limd1	6	-0.0983169	1.06802	1046.9	898.7	1088.9	954.7	870.4	1072.7	895.3	888	7715.6
P14733	Lamin-B1	Lmnb1	5	-0.166513	1.09053	534	345.3	582.5	560.1	572.6	383.6	360.3	485	3823.4
Q7TNC4	Putative RNA-binding protein Luc7-like 2	Luc7l2	6	0.268911	1.19265	4181.9	3214.6	6241.4	3798.1	4975	3446	8310.2	4277.4	38444.6
O09159	Lysosomal alpha-mannosidase	Man2b1	13	-0.218354	1.14678	7700	7841	4051.5	5386.4	5578.8	6387.1	4496.6	5008	46449.4
Q80SY4	E3 ubiquitin-protein ligase MIB1	Mib1	3	-0.18856	1.16674	862.2	859.3	494.6	665.9	547.6	878.8	416.3	686.2	5410.9
Q9JLN9	Serine/threonine-protein kinase mTOR	Mtor	10	-0.17603	1.11969	1799.1	2439.4	1351.4	1647.3	1642.5	2068.5	1133.6	1561.3	13643.1
Q5SX40	Myosin-1	Myh1	3	0.132859	1.19826	586.8	505.5	556.2	1505	788.6	770.5	1151.1	747.5	6611.2
Q99MD9	Nuclear autoantigenic sperm protein	Nasp	5	-0.117673	1.1331	1966.2	1881.2	1611.8	2180.6	1605.7	1896.1	1520.7	2018.9	14681.2
P09405	Nucleolin	Ncl	16	0.168536	1.13878	2665.9	1734.2	4069.7	2857.9	2925.5	2414.3	4179.3	3212.3	24059.1
P57716	Nicastrin	Ncstn	14	-0.106752	1.18353	10499.2	11456.3	11213.8	9607.6	8513.7	9764.8	11179.2	10268.2	82502.8
Q9JIH2	Nuclear pore complex protein Nup50	Nup50	5	0.0995136	1.12587	1301.9	1142.8	1377.3	1404	1258.3	1397	1482.4	1461.5	10825.2
Q60597	2-oxoglutarate dehydrogenase, mitochondrial	Ogdh	3	0.0973857	1.10233	186.6	198.2	244.9	220.9	213.4	223.4	247.2	226	1760.6
P50580	Proliferation-associated protein 2G4	Pa2g4	3	0.215022	1.07515	226.7	279.3	406.9	500.1	260.2	342.5	525.3	512.1	3053.1
P29341	Polyadenylate-binding protein 1	Pabpc1	3	0.186731	1.05498	323.4	290.2	705	618.7	489.2	364.5	765.1	586.2	4142.3
P60335	Poly(rC)-binding protein 1	Pcbp1	3	0.234351	1.14653	347.9	122.3	998.4	548.1	627.5	379.7	1020.9	344.3	4389.1
Q9WUA3	ATP-dependent 6-phosphofructokinase, platelet type	Pfkp	16	-0.119426	1.15456	8190	7551.9	8945.2	10293.9	7192.1	8331.5	7730.3	8948	67182.9
O08795	Glucosidase 2 subunit beta	Prkcsh	9	0.117291	1.19452	2537	2416.7	1699	1736.1	2495.6	2345.5	2132.5	2125.7	17488.1
P62835	Ras-related protein Rap-1A	Rap1a	7	-0.163827	1.15214	4547.2	3782.5	6362.4	5501.5	4078.3	4314.5	5304.6	4328.5	38219.5
Q5SFM8	RNA-binding protein 27	Rbm27	3	-0.121354	1.18042	432.6	472.6	358	376.7	337.8	413.7	337.5	418.6	3147.5
P35979	60S ribosomal protein L12	Rpl12	4	-0.103641	1.12266	1941.5	2048.7	1954.4	1656.5	1617.4	1637.9	1890.2	1928.7	14675.3
P47915	60S ribosomal protein L29	Rpl29	3	0.30297	1.07854	449.2	206.4	1849.3	500.9	890.9	411.1	1928.2	478	6714
Q9D1R9	60S ribosomal protein L34	Rpl34	3	0.295806	1.07491	895.7	805.2	3698.8	2012.5	2030.4	960.9	4038.8	2068.9	16511.2
P62918	60S ribosomal protein L8	Rpl8	3	0.243246	1.0589	956.9	520	1982.5	1425.9	1226.6	807.8	2268.6	1479.5	10667.8
P97351	40S ribosomal protein S3a	Rps3a	8	0.173146	1.08713	3669.1	3375	6141.3	5169.4	4707.3	3894.2	7089.5	5004.3	39050.1
P07742	Ribonucleoside-diphosphate reductase large subunit	Rrm1	5	0.183522	1.14789	1157.7	733.3	2161.2	1276.1	1614.6	1035.6	2010.5	1390.4	11379.4
Q6P5B0	RRP12-like protein	Rrp12	4	-0.141942	1.17916	543.6	663.6	471.4	645.8	394.5	756.5	417.2	538.4	4431
Q9D394	Protein RUFY3	Rufy3	4	0.119481	1.09144	468.3	356.1	473.5	398.8	398.6	554.8	439.4	450.4	3539.9
Q64213	Splicing factor 1	Sf1	5	0.164973	1.11711	535.7	401.7	1097.6	675.8	735.8	603.2	1051.8	648.4	5750
Q8R0X7	Sphingosine-1-phosphate lyase 1	Sgpl1	6	-0.173507	1.06747	3216.3	3152.2	1835.2	2740.1	2172.3	3088.7	1798	2644.7	20647.5
A2AAY5	SH3 and PX domain-containing protein 2B	Sh3pxd2b	7	-0.104284	1.2051	1515.8	1422.9	1595	1602.5	1214.3	1510.3	1381.5	1602.2	11844.5
Q8CFE6	Sodium-coupled neutral amino acid transporter 2	Slc38a2	6	-0.190656	1.07139	3059.4	3986	5242.6	2712.9	2674.7	3086.6	4866.6	2516	28144.8
P10852	4F2 cell-surface antigen heavy chain	Slc3a2	24	-0.123186	1.17579	56332.7	59378.3	45750.2	45816.2	46114.2	55386.9	43883.2	44929	397591
E9Q6E5	Serine/arginine-rich-splicing factor 11	Srsf11	4	0.216753	1.16124	317.4	220.8	241.8	428.4	233.7	351.3	320.5	498.8	2612.7
Q64324	Syntaxin-binding protein 2	Stxbp2	6	-0.106744	1.13241	518.4	547.2	458.6	479.5	384.6	480.9	434.6	560.7	3864.5
Q9Z2I8	Succinate--CoA ligase [GDP-forming] subunit beta, mitochondrial	Suclg2	4	0.127879	1.07236	868.2	938	712.9	652.9	735.9	1063.2	785.8	881.1	6638
Q8BJS4	SUN domain-containing protein 2	Sun2	3	-0.250768	1.15578	500.5	835.5	483.6	354	387.4	614.7	410.5	414.2	4000.4
Q9D0R2	Threonine--tRNA ligase, cytoplasmic	Tars	5	-0.147878	1.06602	251.8	244.2	387	281	233.2	250.9	288.4	278.1	2214.6
Q6P2B1	Transportin-3	Tnpo3	5	0.121141	1.1118	757.4	577.6	1181.7	1189	1017.3	986.3	1133.3	893.4	7736
Q80YV3	Transformation/transcription domain-associated protein	Trrap	7	-0.176504	1.10297	726.8	883.8	478	711.1	571.4	817	476	612.9	5277
O08759	Ubiquitin-protein ligase E3A	Ube3a	4	-0.152434	1.14973	160	198.1	130.2	144	131.5	184.1	86	167.3	1201.2
Q80TP3	E3 ubiquitin-protein ligase UBR5	Ubr5	3	-0.296076	1.1278	430.1	898.6	441	355.5	336.3	493	423.7	477.9	3856.1
P13439	Uridine 5'-monophosphate synthase	Umps	4	-0.198523	1.18566	1527.5	1875.4	1021.7	1826.3	962.1	1739.5	970.2	1775.5	11698.2
P70398	Probable ubiquitin carboxyl-terminal hydrolase FAF-X	Usp9x	16	-0.131438	1.0731	2400.5	2837	1890.4	2298	1800.3	2862.8	1722.6	2219.4	18031
Q924C1	Exportin-5	Xpo5	12	-0.181989	1.11417	2958.9	3566.2	1889.8	2828.6	2053	3464.4	1730.8	2662.8	21154.5
Q9CRT8	Exportin-T	Xpot	3	-0.291281	1.19923	1246.2	1949.6	677.7	1296.5	795.1	1649.5	586.1	1194.1	9394.8
O54692	Centromere/kinetochore protein zw10 homolog	Zw10	5	-0.191384	1.06472	561.3	595.8	314	423.7	334.8	558.7	322.5	443.4	3554.2
P24063	Integrin alpha-L	Itgal	39	-0.103527	1.12625	57696.1	53250.9	48197.3	52581.9	42441.5	59663.9	46260.8	48699	408791
Q9WTR1	Transient receptor potential cation channel subfamily V member 2	Trpv2	20	-0.106226	1.05403	13772.9	11156.7	11941.6	14400.3	10492.5	12677.9	11930	12531.6	98903.5
P09581	Macrophage colony-stimulating factor 1 receptor	Csf1r	19	-0.213931	1.16937	10575.8	17965.3	9657.9	16013.5	8293.5	15892.5	9073.6	13481.6	100954
Q8CFI0	E3 ubiquitin-protein ligase NEDD4-like	Nedd4l	13	-0.130305	1.16524	2332.5	2752	1983.4	2447.9	1833.4	2626.7	1721.1	2512.8	18209.8
P03975	IgE-binding protein	Iap	12	0.449097	1.17583	2176.2	1685.9	1758.9	1116.4	2482	4119.4	1497	1099.4	15935.2
Q8C255	Dipeptidase 2	Dpep2	11	-0.126722	1.11704	3506.1	4782.6	4795.7	4211.4	3577.9	5243.9	3576.7	3442.9	33137.2
Q6A028	Switch-associated protein 70	Swap70	9	-0.123734	1.18429	1785.5	1996.9	1848.5	2306.7	1404.1	1850.5	1788.5	2242.1	15222.8
Q9Z1M0	P2X purinoceptor 7	P2rx7	8	-0.100232	1.10952	4099.9	3927.2	3836.2	4576.7	3480.5	4457.1	3756.4	3642.6	31776.6
Q8K0L0	Ankyrin repeat and SOCS box protein 2	Asb2	8	-0.125508	1.07839	1908.5	2481.7	1823.4	1838.6	1418.8	2429.2	1642.4	1890.9	15433.5
Q8R1U1	Conserved oligomeric Golgi complex subunit 4	Cog4	8	-0.186986	1.10723	2000.4	2860.8	3548.2	2092.3	2484.9	2661.6	2111.7	1966.9	19726.8
B2RXV4	Feline leukemia virus subgroup C receptor-related protein 1	Flvcr1	7	0.104122	1.09	4530.9	3258.5	3670.8	4815.9	3978.7	4724.6	4287	4503.9	33770.3
Q91W86	Vacuolar protein sorting-associated protein 11 homolog	Vps11	6	-0.10982	1.07565	1329.4	1288.2	1057.6	1211.8	1029.8	1463.2	900.7	1135.1	9415.8
Q9DB25	Dolichyl-phosphate beta-glucosyltransferase	Alg5	5	-0.169591	1.15359	1062.1	1402.3	798.6	1103.8	784.3	1206.9	821.9	1069.4	8249.3
Q9ERY9	Probable ergosterol biosynthetic protein 28	ORF11	4	0.183742	1.08298	2730.8	3496	3398	2764.6	2909.1	2911.7	5074.7	3176.7	26461.6
Q9EQ06	Estradiol 17-beta-dehydrogenase 11	Hsd17b11	4	-0.144819	1.0815	1574.4	1380.3	1298.5	988.3	1336	1186.9	1335.8	882.2	9982.4
Q9Z1K5	E3 ubiquitin-protein ligase ARIH1	Arih1	4	-0.152111	1.08268	833.2	1298.9	890.8	839.5	719.6	998.5	825.1	932.7	7338.3
Q2WF71	Leucine-rich repeat and fibronectin type III domain-containing protein 1	Lrfn1	4	-0.175196	1.07656	789.7	1088.2	616.7	1121.4	449.4	1084.2	560.8	1108.1	6818.5
Q3UCV8	Ubiquitin thioesterase otulin	Otulin	4	-0.198862	1.11018	781.6	1395.5	794.8	795.5	693.2	848.3	756.7	984.1	7049.7
Q3TMX7	Sulfhydryl oxidase 2	Qsox2	4	-0.204363	1.061	161.8	257.4	138.6	132.7	132	185.1	119.7	162.5	1289.8
Q99JX3	Golgi reassembly-stacking protein 2	Gorasp2	3	0.213497	1.10381	1125.4	1538.9	657.9	1221.5	965.2	1805.6	975.5	1522.1	9812.1
E9Q6J5	Biorientation of chromosomes in cell division protein 1-like 1	Bod1l	3	0.205785	1.05502	110.2	122.4	122.1	78.4	188.2	105.6	109.7	96	932.6
Q8C1Y8	Vacuolar fusion protein CCZ1 homolog	Ccz1	3	0.122944	1.05775	34.8	45.1	23.4	31.6	33.4	35.8	33.1	44.6	281.8
P37172	Activin receptor type-1	Acvr1	3	0.122931	1.15271	507.6	579.5	336.3	363.1	453.2	562.9	480.2	449.1	3731.9
Q8BRT1	CLIP-associating protein 2	Clasp2	3	-0.111742	1.1462	285.5	315.3	280.2	247.4	222.1	300.8	236.7	284.7	2172.7
Q6DIA2	Exocyst complex component 3-like protein 4	Exoc3l4	3	-0.137548	1.12581	274.7	346.7	279.4	383.6	187.2	337.6	214.8	428	2452
Q9Z1K8	Y+L amino acid transporter 1	Slc7a7	3	-0.218374	1.13646	1526.3	1649.8	2891.1	1509.7	1471.1	1401.2	2238.5	1401.8	14089.5
Q32MW3	Acyl-coenzyme A thioesterase 10, mitochondrial	Acot10	3	-0.261765	1.15942	140.8	291.1	189.2	128.6	155.8	207.1	135.7	126.7	1375
Q8BMP6	Golgi resident protein GCP60	Acbd3	7	-0.121773	1.02052	1511.3	1877.1	1272.7	1648.3	1242.7	1622	1310.1	1623.9	12108.1
Q9Z1T1	AP-3 complex subunit beta-1	Ap3b1	7	-0.110648	1.03627	2051.9	1936.2	1589.8	1793.3	1466.7	1996.2	1287.3	2076.8	14198.2
P06745	Glucose-6-phosphate isomerase	Gpi	5	0.0921861	1.01967	467.4	529.5	472.2	611.7	608.5	553.3	529.4	526.9	4298.9
Q99JY0	Trifunctional enzyme subunit beta, mitochondrial	Hadhb	3	-0.131192	1.02097	2223.2	1862.4	2386	1580.3	1896.4	1546.6	2203	1706	15403.9
P24547	Inosine-5'-monophosphate dehydrogenase 2	Impdh2	10	-0.151638	1.03907	3619.4	2826.9	4424.2	4586.7	2825.2	2763.5	4291.2	4035.1	29372.2
Q3U0V1	Far upstream element-binding protein 2	Khsrp	15	-0.0875672	1.022	5256.7	5081	4838.3	5135.9	4287.4	5332.5	4286.2	5209.6	39427.6
Q64331	Unconventional myosin-VI	Myo6	14	-0.161833	1.01842	3169.2	3114.2	2281	1427	1816.6	4374.9	1611.4	1128.3	18922.6
Q8VCI5	Peroxisomal biogenesis factor 19	Pex19	4	-0.194929	1.03767	839.7	1361.1	654.4	938	643.7	1154.9	614.2	901	7107
Q6PF93	Phosphatidylinositol 3-kinase catalytic subunit type 3	Pik3c3	3	0.102636	1.04188	1195.9	826.7	799.7	1014.5	1125.3	1084.2	932.5	977.7	7956.5
Q9WVJ2	26S proteasome non-ATPase regulatory subunit 13	Psmd13	3	-0.117808	1.01931	505	636.5	493.4	636.4	420.2	701.6	383.8	587.6	4364.5
P47911	60S ribosomal protein L6	Rpl6	7	0.243437	1.03611	3138.3	2405.9	5069.4	3572.3	4220.6	2691.5	6523	3358.3	30979.3
P62267	40S ribosomal protein S23	Rps23	6	0.221948	1.02494	2043.3	1507.1	6821.8	3724.6	3667.9	2219.9	7018.6	3534.8	30538
Q8CDN6	Thioredoxin-like protein 1	Txnl1	4	-0.151258	1.02105	660.3	727.6	753.1	1087	516.5	693.4	856.7	840.1	6134.7
Q922Y1	UBX domain-containing protein 1	Ubxn1	4	-0.0889781	1.03566	601	601.3	688.9	591.6	594.6	588.5	570.9	580.3	4817.1
Q91VN0	Low-density lipoprotein receptor-related protein 5	Lrp5	23	0.108996	1.03116	10152.9	9667.2	7934.8	10588.7	9325.3	11653.4	9120.3	11253.7	79696.3
P70248	Unconventional myosin-If	Myo1f	14	-0.164597	1.03433	4936.8	3248.6	5698	3881.9	3875.9	4278	4262.1	3433.8	33615.1
Q921T2	Torsin-1A-interacting protein 1	Tor1aip1	12	0.123124	1.04246	4581.1	4956	3424.5	4296.1	3736.3	5286.7	4604	5168.2	36052.9
P41233	ATP-binding cassette sub-family A member 1	Abca1	12	-0.133849	1.03236	2136.3	2838.5	2522.8	3290.9	1838.2	2380.8	2415.8	3197.8	20621.1
P08556	GTPase NRas	Nras	5	0.105171	1.03952	449	367.4	565.7	486.4	449.3	499.8	571	489.7	3878.3
Q8R307	Vacuolar protein sorting-associated protein 18 homolog	Vps18	5	-0.133153	1.03652	731.5	982.8	638.2	753.1	667.4	905.1	555.7	703.6	5937.4
P08101	Low affinity immunoglobulin gamma Fc region receptor II	Fcgr2	5	-0.248282	1.01975	1618.3	2305.6	1291.8	3291.5	1388.4	1967.8	1064.8	2741.2	15669.4
Q3UE31	Uncharacterized protein KIAA0930 homolog	1 SV=2	3	-0.289949	1.04472	756.4	432.9	1186.4	596.8	648.5	561.9	700.4	520.5	5403.8
Q61655	ATP-dependent RNA helicase DDX19A	Ddx19a	3	-0.129094	1.0173	295.1	247.6	377.8	317.9	216.4	263.3	328.8	323.9	2370.8
P97434	Myosin phosphatase Rho-interacting protein	Mprip	5	-0.145511	1.01521	461.3	839.6	270.7	433.8	227.8	1012.6	180.6	392	3818.4
Q9D024	Coiled-coil domain-containing protein 47	Ccdc47	4	-0.206578	1.00733	1253.7	1302.6	649.5	893.6	853.1	991.2	691.8	1016.4	7651.9
P12970	60S ribosomal protein L7a	Rpl7a	10	0.237159	1.00806	6861.7	4460.8	12486.2	9975	9599	6141.2	15846.8	8232.8	73603.5
Q91ZA3	Propionyl-CoA carboxylase alpha chain, mitochondrial	Pcca	44	0.299704	0.998511	59655.7	39121.5	104634	56751.4	78530.2	45791.3	138422	57487.8	580394
Q9Z0F8	Disintegrin and metalloproteinase domain-containing protein 17	Adam17	7	-0.167629	0.996363	1723.4	3034	2182.2	2884.9	1424.8	2538	2095.5	2688.5	18571.3
P42208	Septin-2	2002-09-01	5	0.522236	0.997614	1402.3	1236.3	1321.7	489.7	2603.9	643.1	766.6	2377.4	10841
Q91YX0	Protein THEMIS2	Themis2	3	-0.147136	0.995116	702.3	855.8	493.6	696.9	460.4	829.9	464.9	726.9	5230.7
P27546	Microtubule-associated protein 4	Map4	6	-0.118434	0.991534	1605.6	1775.1	2336.8	1809.2	1603.3	1648.9	2165.9	1515.4	14460.2
Q6P5F9	Exportin-1	Xpo1	20	-0.143589	0.992183	9224.8	12379.9	7295.2	9263.2	6750.9	11414.6	7072.3	9309.9	72710.8
O08915	AH receptor-interacting protein	Aip	4	-0.0851528	0.985219	1176	1286.3	1310.9	1180.1	1085	1269.3	1231.1	1084	9622.7
P47856	Glutamine--fructose-6-phosphate aminotransferase [isomerizing] 1	Gfpt1	5	-0.107997	0.989421	1605.2	1560.5	1344.7	1841.1	1258.1	1665.3	1258.9	1711.1	12244.9
P97363	Serine palmitoyltransferase 2	Sptlc2	6	-0.127214	0.986317	2388	2405.9	1607.9	2118.1	1714.6	2197.3	1928	1960.9	16320.7
Q9R1X4	Protein timeless homolog	Timeless	6	-0.145306	0.985619	1304	1423.3	848.6	1190.7	884.9	1436.8	858.4	1129.8	9076.5
P29416	Beta-hexosaminidase subunit alpha	Hexa	5	-0.246879	0.983316	789.8	1445.4	753.3	579.6	686.5	1054.1	606	660.3	6575
Q9QZI9	Serine incorporator 3	Serinc3	4	0.199618	0.981639	968	417.4	1410.2	891.2	1136.3	685.9	1564.3	847.4	7920.7
Q8JZN5	Acyl-CoA dehydrogenase family member 9, mitochondrial	Acad9	5	-0.0963292	0.945623	371.7	458.7	380.1	362.5	333.8	413.2	408	316.4	3044.4
Q9JI91	Alpha-actinin-2	Actn2	7	-0.0868948	0.918548	298.8	341.9	334.4	342.2	273.6	320.9	393	252.8	2557.6
P54822	Adenylosuccinate lyase	Adsl	4	-0.082413	0.941445	734.1	771.6	711.2	720.6	585.5	802.6	660.9	725.4	5711.9
P07356	Annexin A2	Anxa2	6	0.646066	0.90114	748.6	1116.3	1176.7	1008	3610.2	540.8	1003.9	1182.3	10386.8
A2A5R2	Brefeldin A-inhibited guanine nucleotide-exchange protein 2	Arfgef2	3	-0.211369	0.939268	669.9	825.5	330.3	590.6	396.6	746.7	293.8	649.9	4503.3
Q8BL80	Rho GTPase-activating protein 22	Arhgap22	4	-0.17039	0.957723	577.3	687.9	360.9	622.6	385.6	650.6	393.6	568.4	4246.9
Q60865	Caprin-1	Caprin1	7	0.134689	0.926879	1218.7	808	1050.7	892.7	1348.1	1223.3	903	884.2	8328.7
Q62426	Cystatin-B	Cstb	4	0.157167	0.917966	1655.6	1664.9	2260.6	2910.1	1682.2	2083.5	2560.5	3142.3	17959.7
Q8R1A4	Dedicator of cytokinesis protein 7	Dock7	13	-0.0969153	0.978755	1895.4	2074	1723.4	1756.8	1439.4	2469.8	1380.8	1675.6	14415.2
P10126	Elongation factor 1-alpha 1	Eef1a1	12	-0.0865913	0.947069	39178.4	35203.1	35284.9	41541.7	32123.4	35790.8	36832.6	37652.7	293608
P60843	Eukaryotic initiation factor 4A-I	Eif4a1	14	-0.113432	0.904696	5980	5590.3	8092.3	7295.6	5667.9	5723.9	7409.3	6118.7	51878
Q8BPU7	Engulfment and cell motility protein 1	Elmo1	11	-0.123417	0.916724	3122.3	1973.8	2675	2812	2329.6	2546	2383.1	2456.7	20298.5
P39688	Tyrosine-protein kinase Fyn	Fyn	4	-0.127348	0.967321	546.4	706.8	450.1	550.3	407.5	649	446.3	560.4	4316.8
Q6Y7W8	GRB10-interacting GYF protein 2	Gigyf2	8	-0.0818079	0.930298	748.2	693.4	676.4	748.1	677	786.2	610.1	634.8	5574.2
P08752	Guanine nucleotide-binding protein G(i) subunit alpha-2	Gnai2	9	-0.110577	0.910206	8822.3	7766.9	11444	9157.2	7871.5	7680.9	10739.5	8154.5	71636.8
Q9CRA5	Golgi phosphoprotein 3	Golph3	7	-0.176495	0.955785	1872.4	2374.5	1178.7	1864.9	1489.3	2070	1138	1753.7	13741.5
O08582	GTP-binding protein 1	Gtpbp1	3	-0.0939066	0.894556	319.2	326.1	384.1	286.1	293.2	352.9	290.3	296.2	2548.1
Q8BY71	Histone acetyltransferase type B catalytic subunit	Hat1	4	0.0979752	0.927725	318.4	250.3	483.5	501.8	365.9	395.6	465	436.7	3217.2
Q8VDJ3	Vigilin	Hdlbp	19	-0.0911627	0.915954	4390	4959.5	5178.1	4086.2	4067.7	4194.6	4427.6	4784.1	36087.8
Q9EPL8	Importin-7	Ipo7	10	-0.208184	0.906549	3989.5	6286.9	2402.8	4559.3	2741.2	5857.8	2222.3	4100.8	32160.6
P70227	Inositol 1,4,5-trisphosphate receptor type 3	Itpr3	6	-0.145099	0.944469	517.1	300.1	349	387.9	392.9	343.8	365	303.7	2959.5
Q68FL6	Methionine--tRNA ligase, cytoplasmic	Mars	12	-0.0915901	0.898327	3256.3	3448.9	2826.5	2818.7	2814.2	3503.8	2351.4	2921.3	23941.1
P97311	DNA replication licensing factor MCM6	Mcm6	14	-0.119454	0.948435	1793.4	1449	2214.5	1826.9	1373.7	1602.7	1621.6	2107	13988.8
Q8BVD5	MAGUK p55 subfamily member 7	Mpp7	8	-0.132921	0.899211	1469.1	1496.2	1054.9	1794.6	984.1	1592	1085.8	1641.1	11117.8
Q9CRA4	Methylsterol monooxygenase 1	Msmo1	3	0.0982789	0.971464	1363.3	2258.5	1359.9	1357.7	1465.4	1703.3	1811	1806.6	13125.7
Q8VCM8	Nicalin	Ncln	4	-0.111949	0.920181	474	538.4	364.2	447.6	375.8	531.9	364.1	416.2	3512.2
Q91VD9	NADH-ubiquinone oxidoreductase 75 kDa subunit, mitochondrial	Ndufs1	5	-0.0915404	0.96018	530.6	604.1	665.5	589.2	499.5	585.8	622.4	534.8	4631.9
Q1HFZ0	tRNA (cytosine(34)-C(5))-methyltransferase	Nsun2	11	0.0788598	0.894901	2905.6	2976.9	3072.7	3025.3	2869.4	3343.1	3130.9	3310.2	24634.1
Q9D0F9	Phosphoglucomutase-1	Pgm1	4	-0.120132	0.895026	343	254.8	316.1	402.8	262.3	306.8	345.5	296.9	2528.2
Q9JIG8	PRA1 family protein 2	Praf2	3	-0.0985549	0.91336	745	653.7	545.1	661	520.1	680.9	629	602.8	5037.6
Q9R1C7	Pre-mRNA-processing factor 40 homolog A	Prpf40a	7	0.0867238	0.94245	510.1	405.5	351.3	410.1	469.2	436.2	410.8	464.7	3457.9
Q7TSC1	Protein PRRC2A	Prrc2a	3	-0.134144	0.974941	324.6	269.7	235.8	199.3	233.9	336.6	190.7	176.8	1967.4
Q9D1G1	Ras-related protein Rab-1B	Rab1b	5	-0.164917	0.944545	4718.7	3521.2	6492.2	6197.3	3731.6	3508.4	6640.5	4788.1	39598
Q9CZM2	60S ribosomal protein L15	Rpl15	6	0.179527	0.923319	750.3	677.9	1320.4	1151.4	942.5	822.7	1655.9	995.7	8316.8
P62908	40S ribosomal protein S3	Rps3	14	0.0933289	0.895409	6037.8	4400.2	7727.1	7790.7	6202.7	6838.4	7786.1	6863.2	53646.2
A2AQ19	RNA polymerase-associated protein RTF1 homolog	Rtf1	3	-0.122678	0.911796	316.3	377.3	240.8	356.1	229.4	341.3	211.5	403.1	2475.8
P61620	Protein transport protein Sec61 subunit alpha isoform 1	Sec61a1	5	-0.132078	0.931183	2205.8	2339	1526.4	2413.8	1435.8	2576.8	1682.4	2047.7	16227.7
Q9QX47	Protein SON	Son	3	0.135793	0.956895	568	527.9	457	518.1	732.5	554.2	438.1	550.6	4346.4
P16546	Spectrin alpha chain, non-erythrocytic 1	Sptan1	14	-0.169386	0.897121	1156	1351.1	884.8	654.9	865.6	1384.2	731.5	617.2	7645.3
O70439	Syntaxin-7	Stx7	4	-0.157437	0.966675	708.4	535.5	390.9	605.4	421.4	568.2	413.4	605.6	4248.8
P21958	Antigen peptide transporter 1	Tap1	11	0.143284	0.915745	3690.8	3174.6	4375.5	4021.1	3434.9	3560.9	5698.1	4161.7	32117.6
Q8CIV8	Tubulin-specific chaperone E	Tbce	4	-0.109479	0.934552	753.4	847.4	611.2	824.5	576	812.8	583	842.8	5851.1
P58771	Tropomyosin alpha-1 chain	Tpm1	3	0.188805	0.967966	118.9	123.5	56.5	364.1	169	242.6	265.8	78.3	1418.7
Q9Z1F9	SUMO-activating enzyme subunit 2	Uba2	6	-0.103063	0.936874	672.5	868.5	896.9	750.1	659.4	738.2	667.2	903.4	6156.2
P52479	Ubiquitin carboxyl-terminal hydrolase 10	Usp10	4	-0.128588	0.957457	256.9	283.3	180.3	220	208.6	304	150.5	197.2	1800.8
Q3UH93	Plexin-D1	Plxnd1	41	0.211002	0.951848	21400.7	26064.2	15564.7	25848.1	18299.6	32877.5	18226.2	33471.9	191753
P18052	Receptor-type tyrosine-protein phosphatase alpha	Ptpra	31	-0.099485	0.944452	20803.3	16768	22368.2	19445	17552.6	16923.1	22228.1	17391	153479
P16056	Hepatocyte growth factor receptor	Met	24	0.124652	0.927958	12796.5	12958.5	8391.6	11698.8	10748.7	15995	10873.6	12365.4	95828.1
Q60738	Zinc transporter 1	Slc30a1	13	0.103695	0.968188	9133.5	9453.5	7676.6	9461.3	7831.6	9971.6	10255.2	10328.8	74112.1
Q8BLU0	Leucine-rich repeat transmembrane protein FLRT2	Flrt2	8	0.103789	0.894791	2877.3	2028.5	2670.8	2971.4	2354.2	2849.7	2797.9	3333	21882.8
B2RWS6	Histone acetyltransferase p300	Ep300	6	0.0946705	0.933588	512.9	507.9	661.7	499.7	603.4	657	560.4	509.4	4512.4
P59108	Copine-2	Cpne2	6	-0.103751	0.940816	1851.5	1849.7	1577	2149.4	1320.8	1709.1	1661.3	2221	14339.8
Q61542	StAR-related lipid transfer protein 3	Stard3	6	-0.180388	0.963055	378.6	534.3	265.5	338.6	274.3	427.1	301.4	335.9	2855.7
Q9ES00	Ubiquitin conjugation factor E4 B	Ube4b	5	-0.122891	0.954225	254.9	276.3	182.4	234.3	173.1	274.3	184.9	238.2	1818.4
Q8C2K1	Differentially expressed in FDCP 6	Def6	5	-0.19696	0.961148	262.5	361.6	508.4	551.5	227.9	309.1	520.7	411.4	3153.1
Q920L1	Fatty acid desaturase 1	Fads1	4	0.143756	0.926248	724.8	309.8	1758.5	1129.5	1125.5	691.7	1690.5	825.9	8256.2
Q9D0L7	Armadillo repeat-containing protein 10	Armc10	4	-0.0903609	0.914136	882.2	931.8	777.5	775.2	636.4	880.1	839.4	806.4	6529
F7BJB9	MORC family CW-type zinc finger protein 3	Morc3	3	0.113244	0.967	344.4	315.2	269.6	368.9	402	360.2	279.2	362.7	2702.2
Q61470	Leukocyte antigen CD37	Cd37	3	0.0985352	0.927315	1075.7	821.6	1221.3	1593.8	1220.5	1405	1093.6	1326.4	9757.9
P60904	DnaJ homolog subfamily C member 5	Dnajc5	3	-0.106267	0.908819	500.5	658.2	405.3	423	332.6	811.6	346.4	355.3	3832.9
P24270	Catalase	Cat	3	0.187105	0.903122	745.4	723.5	859.2	665.9	1278.9	668.3	791	670.4	6402.6
Q3TX08	tRNA (guanine(26)-N(2))-dimethyltransferase	Trmt1	4	-0.0917778	0.89291	589.5	624.1	508.7	638.4	484.6	663.4	451.6	615.6	4575.9
Q9D0I9	Arginine--tRNA ligase, cytoplasmic	Rars	7	0.0851878	0.88953	1279.5	918	1756.2	1369.7	1446.7	1339.2	1498.9	1362.4	10970.6
Q9EPK7	Exportin-7	Xpo7	9	-0.11313	0.88867	1546.1	1776.9	1163.7	1481.2	1093.7	1843.1	1125	1456	11485.7
Q91V92	ATP-citrate synthase	Acly	20	0.0909596	0.864319	3921.8	3672.3	4930.3	4634.9	3999.2	4294	4804.5	5178.3	35435.3
P68134	Actin, alpha skeletal muscle	Acta1	6	-0.143237	0.841769	4234	3604.2	6723.7	5551.4	3543.4	3133	6708.1	4827.8	38325.6
P46664	Adenylosuccinate synthetase isozyme 2	Adss	4	-0.0741965	0.801415	55.6	82.2	60.8	72.7	42	79.7	36.6	99.4	529
Q9DBT5	AMP deaminase 2	Ampd2	4	-0.0769368	0.821522	700.9	745.8	811.3	726.7	561.6	798.1	721	749	5814.4
Q9DBG3	AP-2 complex subunit beta	Ap2b1	9	-0.18959	0.817709	5807	3586.2	8165.7	5423.7	5437.9	4109.8	5618.2	4986.5	43135
Q3UPH7	Rho guanine nucleotide exchange factor 40	Arhgef40	3	-0.106565	0.77144	283	309.3	203.8	313.4	185.8	322.5	213.4	308.8	2140
Q9JM93	ADP-ribosylation factor-like protein 6-interacting protein 4	Arl6ip4	3	0.105859	0.835134	573.6	405.4	908.6	707.8	665	545.9	846.2	735.9	5388.4
Q8CI32	BAG family molecular chaperone regulator 5	Bag5	10	-0.106499	0.773537	1572.6	1867.4	1176.2	1599.3	1127.3	1729	1208.7	1708.2	11988.7
Q91VK1	Basic leucine zipper and W2 domain-containing protein 2	Bzw2	7	-0.158968	0.801571	2460.3	2945.4	1448.4	2145.8	1899.3	2665.3	1540.4	1955.9	17060.8
Q8R5M8	Cell adhesion molecule 1	Cadm1	12	-0.1378	0.842769	19103.8	24192.5	13436.1	18122.8	14861.8	20452	14167.1	18555.3	142891
Q9QXK7	Cleavage and polyadenylation specificity factor subunit 3	Cpsf3	3	-0.101505	0.82283	237.3	205.6	294.2	278.5	209	273.3	223.8	240.5	1962.2
Q62167	ATP-dependent RNA helicase DDX3X	Ddx3x	17	0.0945682	0.742869	3494.7	2822.5	5134.4	3956	3843.4	3856.2	5217	3534.8	31859
Q61656	Probable ATP-dependent RNA helicase DDX5	Ddx5	12	0.0864247	0.765281	4273	2533.7	4429.3	3630.6	4368.3	3808.5	4303.9	3303.7	30651
Q9CSH3	Exosome complex exonuclease RRP44	Dis3	4	0.0820448	0.777789	299.8	295	339.3	352.7	296.9	351.2	324.6	389.4	2648.9
Q9R0P5	Destrin	Dstn	3	-0.067481	0.742148	359.9	410.5	390.3	375.5	319.2	348.6	420.4	377.8	3002.2
P62631	Elongation factor 1-alpha 2	Eef1a2	3	-0.161829	0.843257	214.2	195.4	156.6	311.2	157.5	237.5	226.3	163	1661.7
P57776	Elongation factor 1-delta	Eef1d	3	-0.135047	0.879709	271.4	182.7	283.2	319.1	204.7	224.5	187.2	345.6	2018.4
E9QP49	EH domain-binding protein 1-like protein 1	Ehbp1l1	5	0.0649275	0.821033	425.9	215.8	733.9	575.2	470.8	466.3	591.7	511.8	3991.4
P23116	Eukaryotic translation initiation factor 3 subunit A	Eif3a	12	-0.128472	0.871167	2407.1	2015.5	3057.2	3196.2	2305.9	2352.2	2739.2	2369.1	20442.4
Q8C522	Endonuclease domain-containing 1 protein	Endod1	3	0.272951	0.83455	300.4	308.4	556.8	385.7	366.4	316.6	841.6	349.8	3425.7
Q03145	Ephrin type-A receptor 2	Epha2	24	-0.176135	0.799266	17448.7	26374.1	11799.7	24234.8	11617.6	23124.2	12414.3	23523.3	150537
Q8BHK9	DNA excision repair protein ERCC-6-like	Ercc6l	4	0.0721384	0.743092	964.5	645.3	925.5	852.4	982.2	877.2	824.2	877.8	6949.1
Q8R1F1	Niban-like protein 1	Fam129b	6	-0.151532	0.778091	379.2	754.7	431.1	645.5	327.3	577.9	356.6	728.3	4200.6
Q8BHN3	Neutral alpha-glucosidase AB	Ganab	5	0.0874204	0.809996	2126.3	2899.2	1672.3	1692	2317.3	2413.1	1832	2351.5	17303.7
Q9CQM9	Glutaredoxin-3	Glrx3	6	-0.0955619	0.846017	4052.3	4924	3553.5	4010.4	3440.6	4271.4	3313.6	4454.5	32020.3
P43276	Histone H1.5	Hist1h1b	6	0.18051	0.779217	1724.5	846	2484.4	1203.9	2065.8	1267.4	2633.5	1126.3	13351.8
P15864	Histone H1.2	Hist1h1c	4	0.337578	0.783465	296.2	155.5	2281.6	455.6	1009.5	258.6	2454.5	307	7218.5
P63017	Heat shock cognate 71 kDa protein	Hspa8	28	-0.0994099	0.819662	23313	24121.4	17175.7	22826.6	19731.8	25475.5	15963	20444.4	169051
Q8BU30	Isoleucine--tRNA ligase, cytoplasmic	Iars	14	-0.0819908	0.795368	3331.2	2943.4	2662.4	2728.8	3405.6	3173	2233.2	2209.5	22687.1
P28740	Kinesin-like protein KIF2A	Kif2a	5	-0.149307	0.75611	899.8	585.7	1156.1	911.2	795	788	879.6	740.9	6756.3
Q9CYI4	Putative RNA-binding protein Luc7-like 1	Luc7l	6	0.308322	0.753571	1308.2	726.9	2768.8	1170.5	1761.3	852.3	3583.3	1201	13372.3
Q9QXZ0	Microtubule-actin cross-linking factor 1	Macf1	12	0.180119	0.753179	830.3	827.7	656.7	627.9	783.9	1257.5	570.2	722.3	6276.5
Q5SUA5	Unconventional myosin-Ig	Myo1g	16	-0.0700257	0.827131	3237.1	3246.1	3078.3	2992.6	2005.9	4500.1	2492.1	2961.2	24513.4
Q6DFV1	Condensin-2 complex subunit G2	Ncapg2	3	-0.111565	0.744657	209.6	201.8	135.9	155.5	181.4	183.1	123.6	162.4	1353.3
P46460	Vesicle-fusing ATPase	Nsf	11	-0.0740309	0.776409	3134.1	3436.8	3561.1	3136.7	2394.5	3386.8	3014.3	3809.4	25873.7
B2RRE7	OTU domain-containing protein 4	Otud4	5	-0.0995226	0.812169	1385.1	1288.3	1026.9	1013.3	1124.5	1378.4	932.1	964.4	9113
Q61990	Poly(rC)-binding protein 2	Pcbp2	4	-0.0793821	0.758379	4778	3683	4554.6	4508.7	3970	4153.4	4394.5	4068.2	34110.4
Q9R0L6	Pericentriolar material 1 protein	Pcm1	7	0.0807076	0.826898	741.9	401.7	1116.2	309	829.7	753.1	679.1	454.7	5285.4
Q8R1G6	PDZ and LIM domain protein 2	Pdlim2	3	-0.169868	0.803707	112.9	146.6	236.6	139.5	155.3	147.9	171.7	90.1	1200.6
Q6A026	Sister chromatid cohesion protein PDS5 homolog A	Pds5a	20	-0.130504	0.789217	6077.4	7316.3	4029.8	5657.2	4840.3	6985.2	3848.2	5410.8	44165.2
P09411	Phosphoglycerate kinase 1	Pgk1	12	0.0758564	0.871529	597.5	804.8	581.3	1376.5	820.4	971.4	789.7	960	6901.6
Q8C8U0	Liprin-beta-1	Ppfibp1	5	-0.0981492	0.846246	974	778.7	740	694.2	758.2	813.2	687.4	718.5	6164.2
P24369	Peptidyl-prolyl cis-trans isomerase B	Ppib	3	0.0710743	0.748491	1510.1	1691.7	1485.8	1298.7	1560.9	1434.2	1564.8	1728.7	12274.9
P35700	Peroxiredoxin-1	Prdx1	4	0.08601	0.74324	8567.2	6479.4	11813.3	10133.1	9393.7	8807.7	11982.4	9081.7	76258.5
Q9JIF0	Protein arginine N-methyltransferase 1	Prmt1	4	0.104612	0.863468	914.7	922.2	1051.4	931.9	872.7	997.3	963.5	1274	7927.7
P51150	Ras-related protein Rab-7a	Rab7a	5	0.107281	0.818387	1057.7	1262.5	1264	778.7	1228.6	954.8	1080.3	1436	9062.6
Q8VH51	RNA-binding protein 39	Rbm39	9	0.300231	0.869812	2797.7	1703.9	7400.6	2933	4032.4	2151.9	8909.3	3173.6	33102.4
Q9QYF1	Retinol dehydrogenase 11	Rdh11	5	-0.0802046	0.768032	5032.2	4891.5	4148.4	4111.4	3546.3	4548.1	5231.3	3874.5	35383.7
P47963	60S ribosomal protein L13	Rpl13	7	0.14349	0.78469	2732.2	2205	4401.8	3988.4	3170.5	2705.5	5251.9	3593.2	28048.5
Q9D8E6	60S ribosomal protein L4	Rpl4	13	0.157394	0.832746	4401.3	4409.8	6385.2	5868	5035.4	4429.2	8415.6	5612.2	44556.7
P14148	60S ribosomal protein L7	Rpl7	6	0.20926	0.772505	500	465.4	1428	890.5	858.2	476.4	1567.8	894.1	7080.4
P62245	40S ribosomal protein S15a	Rps15a	5	0.128557	0.854298	1272.6	1463.3	2310.2	1981.8	1554.3	1603.2	2509.6	2015.8	14710.8
P62702	40S ribosomal protein S4, X isoform	Rps4x	10	0.217207	0.878453	1633.3	1846.1	4904.7	3337.9	2771.4	1883.3	5494.8	3477.1	25348.6
P62754	40S ribosomal protein S6	Rps6	7	0.0996654	0.840438	4454.3	3818.7	3322.6	3903.9	3719.2	4653.6	3516.3	4719	32107.6
P62082	40S ribosomal protein S7	Rps7	5	0.201572	0.807643	447.6	650.9	1623.1	1213.7	883.4	587.6	1778	1276.4	8460.7
Q9CY58	Plasminogen activator inhibitor 1 RNA-binding protein	Serbp1	13	-0.0650226	0.750331	4673.4	4722.5	4784.9	4396.6	4047.9	4754.5	4739	4217.3	36336.1
Q921M3	Splicing factor 3B subunit 3	Sf3b3	3	-0.120343	0.863751	396.5	328.4	531.7	411.5	360.4	342.3	490.6	341.3	3202.7
Q8VIJ6	Splicing factor, proline- and glutamine-rich	Sfpq	6	0.0837525	0.761035	681.2	475.4	1034	646.9	795.8	670.6	892.1	648.6	5844.6
Q91ZW3	SWI/SNF-related matrix-associated actin-dependent regulator of chromatin subfamily A member 5	Smarca5	11	0.0715227	0.772022	1048.7	881.3	1292	1122.3	1107.5	1154.1	1228	1075.5	8909.4
Q9CSN1	SNW domain-containing protein 1	Snw1	3	0.275442	0.763817	304	353.1	279.9	363.6	708	288.5	291	286.7	2874.8
Q6P8X1	Sorting nexin-6	Snx6	8	-0.0882736	0.838409	2986.9	3136.1	3179.4	2468	2461.7	2523.6	2953.6	3132.9	22842.2
Q8BL97	Serine/arginine-rich splicing factor 7	Srsf7	3	0.261547	0.818469	240.2	111	664.4	197.4	416.5	152.5	673.4	211.7	2667.1
Q9CXF4	TBC1 domain family member 15	Tbc1d15	4	-0.116426	0.75373	487.7	478.6	735.4	654.8	491.2	557.3	587.5	537.8	4530.3
Q9ET30	Transmembrane 9 superfamily member 3	Tm9sf3	4	-0.187222	0.836257	1796.8	2605.1	1201.8	1516.8	1710.1	1663	1224.7	1656.1	13374.4
P52875	Transmembrane protein 165	Tmem165	5	-0.0958683	0.848876	846.5	978.8	759.8	726.4	765.3	807.8	611.8	913.7	6410.1
F6ZDS4	Nucleoprotein TPR	Tpr	14	-0.0786068	0.788934	1853.4	2201.2	1778.6	1860.8	1733.8	2209	1644.1	1699.1	14980
A2ASS6	Titin	Ttn	32	0.127747	0.828879	1085.7	1269.1	1709.3	1845	1377.7	1601.4	2162.4	1314.7	12365.3
Q8BFR5	Elongation factor Tu, mitochondrial	Tufm	18	-0.106739	0.763943	10086	7598	11732.1	8278.7	8366.7	7270.2	11531.8	7837.9	72701.4
Q80X50	Ubiquitin-associated protein 2-like	Ubap2l	4	-0.0827793	0.87027	524.6	480.7	556.7	579.2	424.1	526.8	562.4	508.5	4163
Q9CQ69	Cytochrome b-c1 complex subunit 8	Uqcrq	4	0.494686	0.845985	606.9	270.6	2114.5	671.2	1468.8	380.7	2808.6	503.4	8824.7
Q9QY76	Vesicle-associated membrane protein-associated protein B	Vapb	6	-0.102537	0.834434	1804.7	2111.2	1447.8	1619.6	1395.2	1765.7	1593.9	1749.4	13487.5
P70460	Vasodilator-stimulated phosphoprotein	Vasp	3	-0.0867111	0.803793	643.6	532.6	561.7	480.4	540.2	519.4	448.6	580.7	4307.2
Q4QRL3	Coiled-coil domain-containing protein 88B	Ccdc88b	33	-0.0844672	0.842514	9451.7	7708	8750.2	7626.1	8383.1	8675.7	7279	7291.1	65164.9
Q64455	Receptor-type tyrosine-protein phosphatase eta	Ptprj	26	-0.109838	0.84724	19878.9	16307.1	18628.3	24608.6	13498.8	20078.7	18559.9	21463.2	153024
O35375	Neuropilin-2	Nrp2	24	0.302107	0.758359	4361.5	17270.6	7019.9	17824.5	4991.7	19250.3	10311.5	22749.4	103779
P11688	Integrin alpha-5	Itga5	19	0.183982	0.841856	22932.5	29989.8	17895.4	34559.1	19936.4	35940.1	23401.6	40431.5	225086
Q99MB1	Toll-like receptor 3	Tlr3	19	-0.0801201	0.798675	12231.6	11735.9	11109	9868.9	10333.4	10782.7	12791.2	8610.1	87462.8
Q62178	Semaphorin-4A	Sema4a	16	-0.223634	0.802948	7318.9	14875.2	8775.1	17833.5	6403.9	11385.5	9301.4	14704.1	90597.6
Q8BGR2	Volume-regulated anion channel subunit LRRC8D	Lrrc8d	15	-0.106986	0.79927	5834.3	4685.4	4130	6148	3932.2	5686.9	3712.8	5979.3	40108.9
Q9Z0R6	Intersectin-2	Itsn2	11	-0.0781553	0.782136	1206.4	1048.2	1029.6	965.6	917.7	1232.4	879.3	996.3	8275.5
P70424	Receptor tyrosine-protein kinase erbB-2	Erbb2	11	-0.155204	0.786648	3013.5	4468.6	2041.4	3492.9	1928	3933.6	2081.9	3745.3	24705.2
P35123	Ubiquitin carboxyl-terminal hydrolase 4	Usp4	10	-0.0805275	0.776678	2027.3	1991.1	1718.5	1627.5	1546.9	1998.5	1625.3	1793.9	14329
Q8CBH5	Major facilitator superfamily domain-containing protein 6	Mfsd6	10	-0.169948	0.742218	5153.5	2357.3	3900.3	3192.2	3780.7	2366.8	3763	3070	27583.8
Q01341	Adenylate cyclase type 6	Adcy6	9	-0.0793703	0.849833	2261	2499.3	2486.4	2643.2	1883.2	2636.6	2422.8	2417.9	19250.4
Q504P2	C-type lectin domain family 12 member A	Clec12a	8	0.0833076	0.759561	4762.3	5386.6	4122.7	5488.1	4462.8	5197	5251.3	6023.2	40694
Q3UZP0	MARVEL domain-containing protein 2	Marveld2	8	-0.0966692	0.757822	3460.2	3746.9	2571	3014.6	2447.5	3211.8	2960.2	3344.1	24756.3
P20934	Protein EVI2A	Evi2a	8	-0.132364	0.750306	10691.1	11515.5	7478.5	14190.1	6670.2	11635.7	9285.8	12437.2	83904.1
Q8BN21	Serine/threonine-protein kinase VRK2	Vrk2	7	-0.134859	0.851569	2263.8	2809.6	1588.5	2256.6	1852.3	2575.2	1602.2	2092.9	17041.1
Q8BR76	Meckelin	Tmem67	7	0.0843108	0.779954	1275.9	1052.5	1228.5	1278.5	1069.2	1398.2	1376.1	1282.9	9961.8
Q61009	Scavenger receptor class B member 1	Scarb1	7	0.0762819	0.798567	7432.7	7224.6	5496	6376.5	6893.4	7629.3	6350.9	7096.7	54500.1
Q9JHJ8	ICOS ligand	Icoslg	7	0.0750233	0.749075	5829.9	6488.7	5385.2	6980.5	5882	7378	6419.9	6322	50686.2
Q8VHK1	Caskin-2	Caskin2	5	-0.0980398	0.841301	744.8	865.2	626	841.7	513.2	893.9	585.3	883.1	5953.2
Q64519	Syndecan-3	Sdc3	5	-0.230132	0.854861	8020.1	4755.4	3305.4	6801.8	4468.3	5961.4	4198.5	4880.6	42391.5
Q9QYE5	Protein jagged-2	Jag2	5	0.452844	0.761162	913.7	1530.7	1014.6	1457.8	802.9	1559.5	913.8	3453.6	11646.6
Q9D2Y4	Mixed lineage kinase domain-like protein	Mlkl	4	0.315939	0.859755	338.4	502.8	323.8	418.6	894.9	433.6	299.6	343.2	3554.9
O08547	Vesicle-trafficking protein SEC22b	Sec22b	4	-0.0839237	0.862911	2151	2017.6	1742.8	1803.8	1698.6	1886.7	1968.9	1725	14994.4
P83093	Stromal interaction molecule 2	Stim2	4	-0.110516	0.869549	222	205.1	150.1	184.9	178.2	213.6	131	183.1	1468
Q64735	Complement component receptor 1-like protein	Cr1l	4	-0.137587	0.821905	1507.7	1627.2	1046.6	2004.6	1054.3	1918.2	970.2	1680.7	11809.5
Q8BR63	Protein FAM177A1	Fam177a1	4	-0.185646	0.810308	1004.2	1468.6	642.2	897.6	710	1076.2	685.9	1056	7540.7
Q9CQU3	Protein RER1	Rer1	4	0.304468	0.779955	1880.2	1462.6	5628.9	2749.3	2991.3	1804.2	7339.8	2339.7	26196
Q9WUZ9	Ectonucleoside triphosphate diphosphohydrolase 5	Entpd5	4	-0.11936	0.803879	588.6	592.4	378.4	480.8	444.4	495.7	477.1	461	3918.4
Q9EQD0	Frizzled-5	Fzd5	4	-0.0683267	0.745309	3097.3	2738.1	3091.5	2993.6	2506.2	2566.1	3411.1	2885.7	23289.6
Q6ZQM8	UDP-glucuronosyltransferase 1-7C	Ugt1a7c	3	0.164772	0.821512	354.8	378.6	897.2	597.7	555.6	470.1	987.9	484.3	4726.2
P42230	Signal transducer and activator of transcription 5A	Stat5a	3	-0.0867378	0.816302	179.8	187	144.1	172.9	138.3	210.4	126.5	168.7	1327.7
Q8CIF6	SID1 transmembrane family member 2	Sidt2	3	0.182748	0.783963	452.6	519	427.5	798.7	454.3	593.9	475.6	970.8	4692.4
Q62314	Trans-Golgi network integral membrane protein 2	Tgoln2	3	-0.0770799	0.785073	559.1	630.7	554.2	652.9	517.8	630.3	464.8	659.3	4669.1
Q9D6K9	Ceramide synthase 5	Cers5	3	-0.217739	0.789451	1365.1	1798.7	711.4	1020.3	896.5	1412.2	911	990	9105.2
P08003	Protein disulfide-isomerase A4	Pdia4	13	0.148366	0.738359	2629.1	4104	3912.5	2167.2	3762.4	2537.2	2861.2	5039.8	27013.4
P62317	Small nuclear ribonucleoprotein Sm D2	Snrpd2	3	0.159904	0.739293	445.9	394.3	336	626.5	417.6	399.6	423.5	773.3	3816.7
Q9D051	Pyruvate dehydrogenase E1 component subunit beta, mitochondrial	Pdhb	4	0.0716017	0.736076	628	524.3	419.2	399.7	487.4	529.1	573.9	481.1	4042.7
Q8VEK3	Heterogeneous nuclear ribonucleoprotein U	Hnrnpu	13	0.127711	0.728003	4462.5	2449.3	5140.1	4686.6	4784.4	3539.6	6271.9	3691.9	35026.3
P26369	Splicing factor U2AF 65 kDa subunit	U2af2	6	0.187012	0.727696	1109.2	823.4	1741.3	1118.6	1318.8	873.4	2137.7	1125.9	10248.3
A2ACP1	Tetratricopeptide repeat protein 39A	Ttc39a	7	-0.075694	0.727311	913.3	1013.9	789	940.3	961	981.8	739.6	787.2	7126.1
Q60790	Ras GTPase-activating protein 3	Rasa3	17	-0.140554	0.72146	7410.9	4003	6034.6	4664.1	5283	4442.2	5769.4	4565.3	42172.5
V9GX76	Unconventional myosin-VI	Myo6	4	-0.165907	0.718766	1555.8	1598.4	1610.1	618.1	984.9	2101.3	1163.8	547.7	10180.1
O88324	CD83 antigen	Cd83	3	0.11537	0.718922	2882.9	1520.5	1066.8	935.6	2672.2	1522.4	1580.1	1164.4	13344.9
Q8K2F8	Protein LSM14 homolog A	Lsm14a	5	-0.107522	0.717404	992.7	702.9	1140.7	874.4	860.8	941.1	960.7	681.6	7154.9
Q9WTQ8	Mitochondrial import inner membrane translocase subunit Tim23	Timm23	3	-0.137102	0.713439	1018.5	1223.1	622.1	1085.3	747.5	1203.4	642.1	998	7540
Q8BYI8	Protein FAM234B	Fam234b	3	0.210359	0.713908	944.3	935.6	588.2	1456.7	752.7	1173.6	760.4	1854.2	8465.7
Q91VR2	ATP synthase subunit gamma, mitochondrial	Atp5c1	4	-0.144436	0.711602	1261.5	927.8	1894.9	1297.5	1012.9	1036.8	1607.1	1212.2	10250.7
Q3U1U4	Integrin alpha-M	Itgam	7	0.3142	0.705577	441.7	1155.9	350.8	1596.7	432.4	1512	544.1	1919.2	7952.8
Q3TB92	Allergin-1	Milr1	5	0.0936218	0.706062	2506.6	3095.6	2878.5	2956.3	2499.1	3538.8	2726.4	3439.5	23640.8
Q9DCE9	Interferon gamma-induced GTPase	Igtp	3	0.15496	0.705855	163.2	104.8	199.3	171.2	144.3	152.1	271.6	142.9	1349.4
Q91WE2	Protein FAM192A	Fam192a	5	-0.0641682	0.703303	741.5	751.9	850.2	775.7	748.3	717.1	827.7	690.5	6102.9
Q8VDD5	Myosin-9	Myh9	120	0.0522301	0.699714	130550	147090	47582.1	31080.5	59215.1	261112	24636.2	24474.5	725741
O35607	Bone morphogenetic protein receptor type-2	Bmpr2	12	-0.0644051	0.700912	4073.2	4493.2	3880.4	4188.4	3484.1	4366.6	3914.6	4143.6	32544.1
Q7TT50	Serine/threonine-protein kinase MRCK beta	Cdc42bpb	23	-0.0827704	0.6881	9974.2	7313.3	7460.5	8623.4	6928.1	8917.4	7048.3	8616.9	64882.1
P58044	Isopentenyl-diphosphate Delta-isomerase 1	Idi1	3	0.079752	0.689158	589.5	529.5	1125.2	636	720.1	682.8	990	651	5924.1
Q8BI84	Melanoma inhibitory activity protein 3	Mia3	6	-0.0759712	0.687723	592.5	492	453.4	559.7	454.8	542.4	430.2	562.6	4087.6
Q6IRU2	Tropomyosin alpha-4 chain	Tpm4	8	-0.0640828	0.688475	3706.7	3605	3388.2	3908.8	2807.5	4160.3	3226.9	3779.3	28582.7
P11835	Integrin beta-2	Itgb2	25	-0.123069	0.689091	35085.9	26730.4	23315.7	40730.1	23564.9	33418.2	24390.3	34197.2	241433
Q9CPT0	Apoptosis facilitator Bcl-2-like protein 14	Bcl2l14	4	0.0847505	0.685197	1636.5	1899.7	1299.7	1600	1472.5	1509.2	1821.7	2021.9	13261.2
Q69ZR2	E3 ubiquitin-protein ligase HECTD1	Hectd1	6	-0.0820399	0.678707	374.8	466.4	473.4	353.3	344.2	495	345.9	390.6	3243.6
F8VQ05	FRY-like transcription coactivator	Fryl	3	-0.116581	0.672043	758.4	778	444.9	524.2	574.7	831.4	372.9	532	4816.5
Q9JHS4	ATP-dependent Clp protease ATP-binding subunit clpX-like, mitochondrial	Clpx	9	-0.127666	0.668757	1588.5	1151.2	2200.4	1768	1255.4	1378.8	1917.5	1588.3	12848.1
Q6P9J9	Anoctamin-6	Ano6	22	-0.0727842	0.669261	14921.6	11965.6	15550.2	13462.5	12993.8	12897.3	15751.1	11507.5	109050
O54984	ATPase Asna1	Asna1	3	-0.10914	0.666681	249.4	266.5	412.8	294.2	223.1	260.3	345	305.4	2356.7
P26041	Moesin	Msn	9	-0.0734704	0.665328	2862.1	3541.9	3834.4	3151.1	2994.4	2783	2771.9	4175.4	26114.2
P98199	Phospholipid-transporting ATPase ID	Atp8b2	3	-0.0900034	0.663391	219.3	304.9	205.2	275.9	197	288.4	179.1	280	1949.8
P80313	T-complex protein 1 subunit eta	Cct7	10	0.0644638	0.643939	5563.3	4647.3	8818.4	5833	5777.1	5848.3	7295.5	7077.2	50860.1
Q9DBE9	pre-rRNA processing protein FTSJ3	Ftsj3	3	0.121697	0.644129	55.9	64	55.4	50.8	41.3	72.6	70.1	62	472.1
P10922	Histone H1.0	H1f0	3	0.0723208	0.649071	970	923.2	1145.1	850.3	981.8	1046.2	1179.9	880.6	7977.1
Q9JLB0	MAGUK p55 subfamily member 6	Mpp6	25	-0.07441	0.644277	20273	16382.7	19716.1	22558.7	17563.1	17348.5	22372.6	17678.5	153893
P48725	Pericentrin	Pcnt	6	0.0784235	0.645047	152.2	63	149.5	122.2	154.8	145.5	112.9	100.9	1001
Q8VCT3	Aminopeptidase B	Rnpep	3	-0.0597434	0.646843	279.3	312.8	320.9	290	276.9	292.4	278	306.9	2357.2
O35704	Serine palmitoyltransferase 1	Sptlc1	5	0.0673095	0.645167	1166	1013.2	957.6	1128.2	1019	1239.4	1019.5	1190.8	8733.7
Q9R097	Kunitz-type protease inhibitor 1	Spint1	5	0.0834863	0.641867	1242.2	1305.2	967.3	1186.9	1039.3	1116.4	1364.9	1461.1	9683.3
P07901	Heat shock protein HSP 90-alpha	Hsp90aa1	11	-0.058241	0.638929	4860	4305.1	4562	5241.4	3622.8	4826.2	3589.7	6179.3	37186.5
P13597	Intercellular adhesion molecule 1	Icam1	19	0.0768526	0.637749	32412.5	61237.8	34646.7	55831.4	41654	54723.8	40176.6	57648.5	378331
O35841	Apoptosis inhibitor 5	Api5	3	-0.100658	0.596112	525.2	707.4	401.7	597.4	464.7	581.5	386.3	648.8	4313
P47757	F-actin-capping protein subunit beta	Capzb	6	-0.0539667	0.605561	4600.1	5038.8	4867.1	4671	4238	4592.8	4259.1	5383	37649.9
P11440	Cyclin-dependent kinase 1	Cdk1	4	-0.0571972	0.613227	679.4	612.2	709.4	651.4	565.8	652.6	734	596.9	5201.7
Q6A065	Centrosomal protein of 170 kDa	Cep170	8	-0.0711967	0.607726	1532.5	1270	1239.4	1087.7	1314.5	1519.9	963.5	1084.7	10012.2
Q9Z1Q5	Chloride intracellular channel protein 1	Clic1	8	-0.110297	0.620892	1604	1242.6	2165	1868.6	1501.3	1469.6	1826.8	1576.1	13254
Q3UH60	Disco-interacting protein 2 homolog B	Dip2b	15	0.0667873	0.609224	3322.4	2500.1	3209.6	2683.4	3321.1	2857.2	3407.5	2684.8	23986.1
Q9DBZ5	Eukaryotic translation initiation factor 3 subunit K	Eif3k	3	0.073693	0.617848	314	459.8	241.5	345.2	332.6	423.3	291.7	384.2	2792.3
Q8BXA1	Golgi integral membrane protein 4	Golim4	5	-0.145011	0.603255	468.5	460.1	359.4	228.3	371.8	424.8	328.3	246.4	2887.6
Q64521	Glycerol-3-phosphate dehydrogenase, mitochondrial	Gpd2	11	0.0607593	0.630693	965.2	787.1	874.5	739.5	853.7	881.5	967.7	808.2	6877.4
P43275	Histone H1.1	Hist1h1a	4	0.0941946	0.599197	1394.8	590.7	1415.3	1042.7	1347	954.1	1555.6	886.6	9186.8
Q3TFD2	Lysophosphatidylcholine acyltransferase 1	Lpcat1	4	-0.120894	0.604633	955	1051.5	602.8	675	756.2	915.9	664.6	683.6	6304.6
P24668	Cation-dependent mannose-6-phosphate receptor	M6pr	12	-0.119396	0.599853	9820.3	12252.9	7271	18407.7	6542.3	9632.7	8276	19508.1	91711
Q9WTX8	Mitotic spindle assembly checkpoint protein MAD1	Mad1l1	3	-0.132404	0.613292	152.4	115.1	229.5	166.7	144.6	141.2	178.5	141.2	1269.2
Q3THE2	Myosin regulatory light chain 12B	Myl12b	5	-0.0144801	0.605755	1505	1253	835.4	832.5	917.2	2212.2	640.5	611.8	8807.6
A0A0A6YY83	Protocadherin 7	Pcdh7	11	0.174622	0.599944	1001.2	1402.6	1134.4	2083.2	937.8	1750.3	1249.8	2406.8	11966.1
Q91VI7	Ribonuclease inhibitor	Rnh1	8	-0.0828782	0.595191	3309.2	3049	3881.8	4591.3	2690.8	3800.2	3314.3	4198	28834.6
Q9JJI8	60S ribosomal protein L38	Rpl38	3	0.0838587	0.626414	963.1	565.7	1579.1	1314.9	1061.3	869.4	1605.5	1151.3	9110.3
Q9DBG6	Dolichyl-diphosphooligosaccharide--protein glycosyltransferase subunit 2	Rpn2	6	0.147713	0.630392	954.7	735.1	1507.1	955.7	1023	860.8	1794.6	921.9	8752.9
P62281	40S ribosomal protein S11	Rps11	8	0.0675999	0.599567	4042.3	3434.6	5299.2	5770.2	4327.3	4300.8	5741.1	5066.8	37982.3
P62270	40S ribosomal protein S18	Rps18	3	0.121596	0.596583	681	440.9	1656.8	761.3	942.3	550.1	1580.5	778.4	7391.3
P97461	40S ribosomal protein S5	Rps5	6	0.135378	0.606179	1239.9	901.7	3946	2531	1860.5	1418.9	4404.6	1782.5	18085.1
P14206	40S ribosomal protein SA	Rpsa	4	0.192878	0.617718	382.2	459.1	1082.2	943.5	513.7	461.2	1279.3	1022.9	6144.1
P50543	Protein S100-A11	S100a11	3	-0.0653899	0.602054	1174.8	1451.6	1161.9	1503.6	989.5	1597.5	987.9	1482.5	10349.3
Q3UA06	Pachytene checkpoint protein 2 homolog	Trip13	4	0.0536029	0.595091	512.3	296.7	536.8	609.1	484.4	564.5	456.6	523.4	3983.8
P20152	Vimentin	Vim	18	0.126066	0.626419	4362	2903.4	3329.8	3149.7	4135.3	4951.6	3302	2611.1	28744.9
Q60767	Lymphocyte antigen 75	Ly75	29	-0.0650052	0.609636	34202.6	26920	33424.1	30086.4	27078.9	27199.1	36068.9	28795.1	243775
Q00342	Receptor-type tyrosine-protein kinase FLT3	Flt3	13	0.0649079	0.631517	7775.1	7528.7	5095.5	5899	6244.5	7878.3	6882.7	6503	53806.8
Q8BM55	Transmembrane protein 214	Tmem214	11	0.0803788	0.59757	2393.9	2146.4	2072.5	2588.6	2060.7	2993.4	2193.4	2481.1	18930
Q99MR3	Solute carrier family 12 member 9	Slc12a9	8	0.102756	0.619111	1097.1	950.3	1772.4	1502.4	1251.9	1069.9	1907	1486.3	11037.3
Q921H8	3-ketoacyl-CoA thiolase A, peroxisomal	Acaa1a	7	0.127624	0.621438	760.2	691.7	1184.7	996.1	799.3	742	1409.6	1017.8	7601.4
P48025	Tyrosine-protein kinase SYK	Syk	4	-0.0553205	0.60988	308.1	304.6	279.9	290.3	286.9	311.7	225.9	313.9	2321.3
Q8C708	Transmembrane protein C16orf54 homolog	1 SV=1	3	0.0992509	0.601503	533	436.4	1370.3	868.8	699.3	674.7	1386.9	676.1	6645.5
Q5U4D8	Sodium-dependent multivitamin transporter	Slc5a6	3	0.0694051	0.596549	1817.3	2358.2	1492.8	1816.9	1715.2	2206.4	1744.5	2188	15339.3
Q9JKZ2	Sodium/myo-inositol cotransporter	Slc5a3	3	-0.0688707	0.610443	614.1	554.5	655.3	492.9	592.8	489.1	642.9	484	4525.6
Q80WQ6	Inactive rhomboid protein 2	Rhbdf2	3	-0.0843354	0.604666	1101.7	1363.7	1373.4	1728.2	1045.9	1529.7	1147.4	1527.9	10817.9
P70208	Plexin-A3	Plxna3	3	0.0923941	0.593385	365.1	380.7	301.6	440.4	325	466.2	329	466	3074
Q5DU37	Zinc finger FYVE domain-containing protein 26	Zfyve26	3	-0.0551061	0.592238	528	544.1	452.9	481.6	381.4	642	444.6	463.4	3938
P59999	Actin-related protein 2/3 complex subunit 4	Arpc4	3	-0.0727709	0.586547	691.1	922.2	623.3	670.5	556.9	902.7	519.4	785.1	5671.2
Q5SUF2	Luc7-like protein 3	Luc7l3	7	0.0720632	0.58647	2853.5	2480.5	2936.1	3194.4	2784.4	2535.1	3425.7	3306.5	23516.2
Q9ESE1	Lipopolysaccharide-responsive and beige-like anchor protein	Lrba	11	-0.0592261	0.586046	2773.7	2612.9	2351.4	2987.7	2096.2	3196.2	2204.2	2797.7	21020
P26040	Ezrin	Ezr	3	-0.0532829	0.584388	333.7	412.6	471.5	453.5	411.2	234.6	382.3	582.6	3282
P70168	Importin subunit beta-1	Kpnb1	23	-0.0978213	0.582361	8163.5	11240.9	6272.1	8037.7	6302.9	10538.6	6464	8198.5	65218.2
B2RXS4	Plexin-B2	Plxnb2	3	-0.34852	0.583204	176	451.7	187.1	789.5	179.9	301.6	194.4	584.1	2864.3
Q91Z83	Myosin-7	Myh7	4	-0.000543056	0.581075	466.5	481.5	213.5	964.2	516.8	589.5	633.3	385.3	4250.6
P57780	Alpha-actinin-4	Actn4	9	-0.0543878	0.538062	1047.8	1033.4	990	815.6	793.8	1249.6	789.4	910.2	7629.8
Q9DB20	ATP synthase subunit O, mitochondrial	Atp5o	3	0.093795	0.544451	590.4	604.2	1334.9	455.3	971.6	471.8	1077.9	664	6170.1
Q7TQH0	Ataxin-2-like protein	Atxn2l	6	-0.0660941	0.562353	1535.9	1553.5	1207.1	1264.1	1258.5	1542.1	1190.7	1320.3	10872.2
P23198	Chromobox protein homolog 3	Cbx3	3	0.102167	0.555513	451.1	574	568.7	414.8	478	392.3	618.7	667	4164.6
Q9WUM4	Coronin-1C	Coro1c	6	-0.0673929	0.517578	3065.2	2584	3724.4	2953.6	2642.4	3418.3	2785.1	2918.8	24091.8
P97742	Carnitine O-palmitoyltransferase 1, liver isoform	Cpt1a	3	0.0864016	0.49799	496.6	581.6	373.1	332.6	470.8	643.7	364.2	415.3	3677.9
P10605	Cathepsin B	Ctsb	3	-0.128173	0.497097	286	528.3	208.1	418.6	213.6	317.2	249.3	538.4	2759.5
Q922B2	Aspartate--tRNA ligase, cytoplasmic	Dars	7	-0.0506763	0.507518	2172.6	1910.5	1912	1795.4	1968.9	2073.8	1710.5	1768.4	15312.1
Q99L45	Eukaryotic translation initiation factor 2 subunit 2	Eif2s2	8	-0.0687771	0.558484	1349.6	1014.4	1289.9	1376.8	1074.6	1191.9	1212.9	1317.1	9827.2
Q3TDN2	FAS-associated factor 2	Faf2	6	-0.0633837	0.509046	1724.6	2139.8	1802.9	1523.9	1485	1670.6	1982.4	1744.1	14073.3
Q6A0A9	Constitutive coactivator of PPAR-gamma-like protein 1	FAM120A	5	0.0794448	0.563348	640.5	651.2	621.6	580.9	722.3	783.8	581.8	547.5	5129.6
Q8C0C7	Phenylalanine--tRNA ligase alpha subunit	Farsa	5	0.144467	0.571877	784.4	429.4	1234.7	924	866	531.8	1428.7	901.2	7100.2
P55937	Golgin subfamily A member 3	Golga3	5	0.154519	0.572464	678.2	971.5	437.5	668.2	597.4	965.3	466.6	1037.6	5822.3
P43274	Histone H1.4	Hist1h1e	6	0.101957	0.548095	2257.5	1151.2	3276.8	1946.4	2551	1711.4	3327.4	1674.2	17895.9
Q9D0E1	Heterogeneous nuclear ribonucleoprotein M	Hnrnpm	12	0.106038	0.552297	5870.4	3728.6	4046	4316.6	5961.8	5848.5	3811.4	3709.8	37293.1
P08113	Endoplasmin	Hsp90b1	21	0.0600686	0.511043	9939.5	10580.6	7529.6	7878.5	8985.6	9059.9	8182.8	11227.4	73383.9
P20029	78 kDa glucose-regulated protein	Hspa5	39	-0.174775	0.500386	30511.8	53436.9	19984.2	25507.4	25911.1	40342.8	20363.5	28054.5	244112
Q61699	Heat shock protein 105 kDa	Hsph1	14	0.048285	0.55215	3352.4	2652	3181.2	2857.9	3016.3	3182.9	3136.5	3117.7	24496.9
Q6ZPY7	Lysine-specific demethylase 3B	Kdm3b	5	-0.0611757	0.497198	128.1	164.6	118.1	119.1	130.4	157.3	92	128.2	1037.8
Q61768	Kinesin-1 heavy chain	Kif5b	14	0.0503311	0.510277	1694.5	1080.5	1728.6	1467.8	1496	1689.1	1640.2	1358.1	12154.8
Q3UZ39	Leucine-rich repeat flightless-interacting protein 1	Lrrfip1	5	-0.0544322	0.529587	921.1	995.9	716.3	923.6	680.1	1176.5	663.7	904.9	6982.1
Q99MR8	Methylcrotonoyl-CoA carboxylase subunit alpha, mitochondrial	Mccc1	39	0.158479	0.524293	77344.5	52878.1	126408	78874.2	88364.3	57298.3	152522	76275.3	709965
Q7TPV4	Myb-binding protein 1A	Mybbp1a	21	0.0806608	0.560583	3225.6	3919.1	3418.9	4347.1	3305.4	4996.8	3578.4	3887.5	30678.8
Q9DCL9	Multifunctional protein ADE2	Paics	7	0.0595284	0.514954	2044	1735.6	2788	1949.9	2447.8	1876.7	2522.2	2029.6	17393.8
H3BL62	Propionyl-CoA carboxylase alpha chain, mitochondrial (Fragment)	Pcca	5	0.198866	0.552983	4952.5	3822.2	7396.8	3698.5	6093.3	3470.5	9371.4	3871.5	42676.7
Q8K124	Pleckstrin homology domain-containing family O member 2	Plekho2	11	0.102478	0.534926	4099.3	3480.5	6067.9	5433.7	3844.1	4055.3	6313.2	6273.5	39567.5
Q3TLH4	Protein PRRC2C	Prrc2c	12	-0.0647565	0.534189	1932.1	1668.6	1418.2	1392.1	1690.6	1923.7	1271.7	1243.6	12540.6
P35821	Tyrosine-protein phosphatase non-receptor type 1	Ptpn1	5	0.115131	0.549459	2363.3	3162.9	1907.4	3240.1	1969.2	3525.5	2461.1	3604.6	22234.1
P35278	Ras-related protein Rab-5C	Rab5c	6	-0.0732089	0.548	1675.3	1346.7	2065.6	1767.9	1475.3	1319.3	2118.9	1602.8	13371.8
P62827	GTP-binding nuclear protein Ran	Ran	3	-0.146539	0.499548	1769.7	1422.5	3578.9	1884.5	1863.5	1221.8	2947.3	1787	16475.2
P35980	60S ribosomal protein L18	Rpl18	3	0.236352	0.524269	549	643.6	1590.9	1403.9	830.7	527.5	2139.3	1435.3	9120.2
Q9D823	60S ribosomal protein L37	Rpl37	3	0.136891	0.505829	1053.5	1555	1530.7	897.3	1891.3	961.9	1700.9	983.7	10574.3
P14869	60S acidic ribosomal protein P0	Rplp0	8	0.0469684	0.515036	2429.9	2251.6	2426.6	2398.8	2463.2	2609.3	2409.2	2339.8	19328.4
P99027	60S acidic ribosomal protein P2	Rplp2	3	-0.182327	0.560639	280.1	295.9	769.8	294.2	318.5	169.6	615.5	341.7	3085.3
P63325	40S ribosomal protein S10	Rps10	3	0.151699	0.572351	371.6	377	1319	686.8	686.7	370.4	1353.1	649.6	5814.2
P63323	40S ribosomal protein S12	Rps12	4	0.120262	0.521791	1537.8	1470.9	4731.4	3667.6	2269.4	1666.3	5099.3	3364.4	23807.1
P62264	40S ribosomal protein S14	Rps14	3	-0.0711193	0.571521	2119.3	2132.6	1555.5	1882.7	1615.8	2161.4	1739.6	1803.4	15010.3
P25444	40S ribosomal protein S2	Rps2	8	0.0853433	0.497008	4204.4	4771.2	6897.7	4653.4	5496.8	4213	7266.5	4801.3	42304.3
Q9QZD8	Mitochondrial dicarboxylate carrier	Slc25a10	5	0.0915477	0.559149	1918.6	1731.1	3002.7	2307.7	2158.4	1987.1	3279.6	2122	18507.2
Q8BKX6	Serine/threonine-protein kinase SMG1	Smg1	3	-0.0577457	0.575272	118.9	132.8	127.5	107.6	94.6	133.1	134	106	954.5
P14576	Signal recognition particle 54 kDa protein	Srp54	5	0.123366	0.516576	1136.2	994.2	1162.8	1103.4	949.9	897.6	1271.9	1669.7	9185.7
Q8BMA6	Signal recognition particle subunit SRP68	Srp68	12	-0.0473896	0.500258	2537	2202.5	2375.7	2283.1	2059.2	2345	2392.9	2297.5	18492.9
Q99MR6	Serrate RNA effector molecule homolog	Srrt	8	0.053445	0.55677	1698.2	1368.8	1809.5	1562.3	1555.9	1586.7	1735.4	1803.8	13120.6
P54116	Erythrocyte band 7 integral membrane protein	Stom	4	-0.0674357	0.515452	1090.2	1228.5	763.1	999.9	782.2	1336.1	719.1	1057.9	7977
O08784	Treacle protein	Tcof1	8	-0.0443587	0.51191	2122.1	1721.9	1239.3	1416.2	1341.3	2678.8	1071.4	1211.2	12802.2
P11983	T-complex protein 1 subunit alpha	Tcp1	10	-0.0465177	0.532934	2303.1	2408.8	2311.5	2207.8	1800.1	2644.6	2101.5	2392.1	18169.5
Q9QYA2	Mitochondrial import receptor subunit TOM40 homolog	Tomm40	3	-0.0477169	0.551141	440.5	463.3	443.1	454.3	329.8	479.1	437	496.7	3543.8
Q91W90	Thioredoxin domain-containing protein 5	Txndc5	6	0.0462773	0.521197	875.5	1148.2	714.8	602.3	812.9	978.5	758.5	899.8	6790.5
Q8R5H1	Ubiquitin carboxyl-terminal hydrolase 15	Usp15	5	0.0670895	0.546699	330.5	277.7	416.9	300.5	297	343.1	422.1	326.5	2714.3
Q3TIV5	Zinc finger CCCH domain-containing protein 15	Zc3h15	6	-0.0464318	0.519435	460.5	483.6	496.1	501.6	413.3	526.9	451.5	488.6	3822.1
Q9R020	Zinc finger Ran-binding domain-containing protein 2	Zranb2	3	0.030106	0.556652	175.2	153.7	427.1	220.9	246.8	198.6	321.5	230.6	1974.4
P06800	Receptor-type tyrosine-protein phosphatase C	Ptprc	63	-0.104212	0.540148	143168	214247	109863	181826	108458	190285	115522	189605	1.25297e+06
Q9QZC2	Plexin-C1	Plxnc1	21	0.269232	0.497003	4338.1	7816.2	3103.4	6890.2	2948.9	9607	4065.3	10070.7	48839.8
Q62165	Dystroglycan	Dag1	17	0.0615601	0.51941	10667.3	10227.7	8001.3	11520.1	9202.2	11491	9497.8	11987.3	82594.7
Q8C863	E3 ubiquitin-protein ligase Itchy	Itch	12	0.0596329	0.5372	2196.9	1295.1	3655.1	2795.9	2341.7	2057.3	3559	2404.6	20305.6
P97484	Leukocyte immunoglobulin-like receptor subfamily B member 3	Lilrb3	10	0.131472	0.512507	4487.4	5621.1	5299.7	8596.5	4150.8	6274.9	6138.9	9730.4	50299.7
Q3UKC1	Tax1-binding protein 1 homolog	Tax1bp1	10	0.0978854	0.552438	3216.6	3045.3	2295.2	2178.8	2493.3	3985.5	2484.7	2526.1	22225.5
Q69ZK0	Phosphatidylinositol 3,4,5-trisphosphate-dependent Rac exchanger 1 protein	Prex1	10	-0.168643	0.515418	1325.6	1351.5	2848.7	1491	1497.6	1554.8	1807.5	1382.8	13259.5
Q2TBE6	Phosphatidylinositol 4-kinase type 2-alpha	Pi4k2a	9	0.085251	0.578072	1261.5	966.3	1715.9	1543.2	1323	1178.7	1905.8	1413.4	11307.8
Q9ERS5	Pleckstrin homology domain-containing family A member 2	Plekha2	8	-0.0890823	0.50556	2023.9	1564.2	2579.1	2373.3	1779.3	1926.4	2251.6	2071.8	16569.6
Q8K135	Dyslexia-associated protein KIAA0319-like protein	Kiaa0319l	7	0.118336	0.510525	3565.1	5063.7	3315.3	4407.9	3126.2	4844.7	3667	6111.9	34101.8
Q8R151	NFX1-type zinc finger-containing protein 1	Znfx1	6	0.113098	0.514623	845.9	913	662.6	766.8	684.4	1239	725.1	799.8	6636.6
P61027	Ras-related protein Rab-10	Rab10	6	-0.046003	0.523299	2903.4	2865.5	2972.5	2796.4	2393.7	2730.5	3010.8	3040.7	22713.5
Q3TWN3	Metal transporter CNNM2	Cnnm2	6	-0.203087	0.524704	553.4	960.6	262.9	497.1	350.4	712.1	273.4	639.5	4249.4
D3Z2H9	Uncharacterized protein	Tpm3-rs7	5	0.121401	0.554575	1454.6	1518.5	1421.6	1759.7	1271.9	2341.2	1371.1	1710.5	12849.1
G3X9J1	Sodium/calcium exchanger 1	Slc8a1	5	-0.0955241	0.559944	3980.9	2924.6	5130.6	3801.8	4160.8	3627.1	4308.8	2726.5	30661.1
Q921L3	Calcium load-activated calcium channel	Tmco1	4	0.0561447	0.549923	2629	2322.3	2239.7	2546	2210.2	2680.9	2572.8	2659.5	19860.4
Q64281	Leukocyte immunoglobulin-like receptor subfamily B member 4	Lilrb4	3	0.369888	0.506937	216.2	577.7	388.9	1369.1	192.6	713.8	561.8	1829.5	5849.6
D3YX43	V-set and immunoglobulin domain-containing protein 10	Vsig10	3	0.0877543	0.574297	931.8	479.7	1416.3	1306.8	1202	702.8	1473.3	1015.8	8528.5
Q9R1Q9	V-type proton ATPase subunit S1	Atp6ap1	3	-0.0951477	0.521363	1422.6	1201.4	803.3	1412.6	988.2	1028.8	921.5	1592.5	9370.9
Q8R3L5	Solute carrier organic anion transporter family member 3A1	Slco3a1	3	-0.0992567	0.532353	3850.3	4403	2654.9	2977.4	3192.3	3486	3173.6	3110.5	26848
Q06138	Calcium-binding protein 39	Cab39	3	-0.112752	0.523418	721.3	534.5	957.8	924.3	660.1	769.7	696	776.2	6039.9
Q9D8F3	Solute carrier family 52, riboflavin transporter, member 2	Slc52a2	3	-0.156755	0.514063	1201.3	1791.5	593.9	1174.4	767	1546.6	636.2	1321.1	9032
Q3TH73	Protein tweety homolog 2	Ttyh2	3	-0.163069	0.517485	680.9	1575.4	648	1013.3	543.3	1017	741.8	1196.8	7416.5
Q8R2Q8	Bone marrow stromal antigen 2	Bst2	5	0.153798	0.49569	1809	1216.4	3048.5	1948.7	1812	1701.2	3828.5	1583.4	16947.7
Q8VDN2	Sodium/potassium-transporting ATPase subunit alpha-1	Atp1a1	41	0.0539958	0.494337	63969.2	63498	70699.6	58654.3	58663.8	71649	73026.3	63276.2	523436
Q99LE6	ATP-binding cassette sub-family F member 2	Abcf2	6	-0.0588416	0.492441	908.6	904.8	1044.6	1183	820.4	982.1	1078.5	998.5	7920.5
Q91V12	Cytosolic acyl coenzyme A thioester hydrolase	Acot7	4	-0.0424103	0.473744	495.3	484.2	480.9	524.5	412.9	507.2	468.7	538.6	3912.3
P80314	T-complex protein 1 subunit beta	Cct2	9	0.0496891	0.455445	1498.1	1606	1847.6	1629	1454.6	1785.1	1791.3	1780.3	13392
Q7TNV0	Protein DEK	Dek	3	-0.150093	0.464503	715.8	305	599.3	510.3	446.8	429.7	520.4	523	4050.3
Q9Z1D1	Eukaryotic translation initiation factor 3 subunit G	Eif3g	5	-0.046929	0.47621	877.5	869.5	997.9	854.5	829.7	911.9	856.4	886.2	7083.6
Q9DCW4	Electron transfer flavoprotein subunit beta	Etfb	3	0.0486552	0.490716	1060	641.4	1793.2	910.6	1233.6	827.3	1488.8	1006.6	8961.5
P98192	Dihydroxyacetone phosphate acyltransferase	Gnpat	8	-0.0600145	0.473118	1079.5	1124.1	816.2	988	829.8	988.3	941.9	1084.5	7852.3
Q99LI8	Hepatocyte growth factor-regulated tyrosine kinase substrate	Hgs	4	-0.172911	0.467402	673.1	258.7	622.8	488.8	512.2	338.5	553.5	408.4	3856
O70503	Very-long-chain 3-oxoacyl-CoA reductase	Hsd17b12	5	-0.0739667	0.486981	1624.7	1862.1	1296	1269.9	1238.8	1683.7	1423.4	1404.3	11802.9
Q62470	Integrin alpha-3	Itga3	8	-0.0933065	0.462481	2260.2	2345.1	4223.9	2346.3	2573.8	2045.4	3923	1933.4	21651.1
Q60749	KH domain-containing, RNA-binding, signal transduction-associated protein 1	Khdrbs1	6	0.0432133	0.480912	2165.4	2312	2066.7	1674.6	2152.3	2123.9	2208.7	1983.7	16687.3
Q80TL7	Protein MON2 homolog	Mon2	6	-0.0581966	0.457763	822.9	1111.6	662.6	842.8	652.4	1107.3	569.7	974.5	6743.8
P18155	Bifunctional methylenetetrahydrofolate dehydrogenase/cyclohydrolase, mitochondrial	Mthfd2	4	0.0618547	0.48411	1120.3	781.9	1524.4	954	1143.1	1024	1469	936.4	8953.1
Q60605	Myosin light polypeptide 6	Myl6	7	0.0199585	0.455972	8405.7	6763.4	3908.6	4109.2	5130.9	12234.8	2827	3317.2	46696.8
Q9CXT8	Mitochondrial-processing peptidase subunit beta	Pmpcb	4	0.0861298	0.486914	817.9	517.2	891.8	651.9	803.3	618.2	1019.2	615.2	5934.7
Q7TSI3	Serine/threonine-protein phosphatase 6 regulatory subunit 1	Ppp6r1	5	-0.0783125	0.459549	822.4	833.9	564	1296.3	505.7	1022.7	555.8	1246.6	6847.4
P62196	26S protease regulatory subunit 8	Psmc5	5	-0.0722983	0.491228	746.2	1040.9	565.9	736.3	595.9	1002.5	468.4	871.5	6027.6
Q9JJU8	SH3 domain-binding glutamic acid-rich-like protein	Sh3bgrl	3	-0.0443802	0.473825	392.3	439.6	377.7	411.2	320.7	416.3	385	449.7	3192.5
Q9JK48	Endophilin-B1	Sh3glb1	7	-0.0734455	0.470498	2921.3	3629.2	1971.4	3074.9	2022.3	3890.9	2064.4	3043.6	22618
Q9CZU3	Superkiller viralicidic activity 2-like 2	Skiv2l2	3	-0.121303	0.477899	193.5	123.4	260.6	181.4	169.8	145.5	207.3	175.1	1456.6
P57784	U2 small nuclear ribonucleoprotein A'	Snrpa1	3	0.126973	0.488074	271.3	172	168.9	387.8	191.5	236.2	212.6	451.7	2092
Q9EPU0	Regulator of nonsense transcripts 1	Upf1	19	0.0530156	0.482469	3557.5	3151.8	4542.6	3869.2	3462.2	4102.7	4471.5	3650.7	30808.2
Q3V3R4	Integrin alpha-1	Itga1	26	-0.0614479	0.45912	15538.7	14039.5	10464	11463.7	10810.8	16337.1	9893.1	12317.2	100864
Q6PDI5	Proteasome-associated protein ECM29 homolog	Ecm29	16	-0.0874348	0.456519	2861.3	4190.8	2027.9	3475	2194.6	4083.1	2010.4	3528.6	24371.7
Q9R117	Non-receptor tyrosine-protein kinase TYK2	Tyk2	15	-0.0574343	0.463275	7355.5	5404.4	6166.2	5886.6	5551.2	6111.3	6404.8	5777	48657
Q9JKF6	Nectin-1	Nectin1	13	0.0864563	0.459576	6833.3	4672.8	7783	5481.4	6837.1	5671.9	8827.9	4963.4	51070.8
P12265	Beta-glucuronidase	Gusb	11	0.0454344	0.455186	2490.3	3487.3	2427.6	1924.9	2939.2	3000.2	2354.9	2366.3	20990.7
Q9ESJ0	Exportin-4	Xpo4	10	-0.104497	0.463893	1750.3	2407.4	1049	1800.5	1286.8	2337.6	1082.5	1810.7	13524.8
Q8BQM4	HEAT repeat-containing protein 3	Heatr3	8	-0.0939356	0.455196	2174.2	3494.9	1482	2676.5	1613.6	3361.5	1423.3	2809.7	19035.7
P97492	Regulator of G-protein signaling 14	Rgs14	6	-0.00882273	0.455989	596.4	307.3	1243.7	1018.2	892.5	625.5	1025.7	602.6	6311.9
Q9WUB3	Glycogen phosphorylase, muscle form	Pygm	6	-0.190109	0.483628	93.4	127.1	132.1	288.9	153.8	152.3	187.2	69	1203.8
Q8K094	Poliovirus receptor	Pvr	5	-0.0712688	0.474044	1120	1429	1230.5	1807.7	949.2	1531.5	1196.3	1640.9	10905.1
Q91XS1	Myotubularin-related protein 4	Mtmr4	4	-0.0501421	0.457369	469.6	416	390.6	363.2	369.2	472.9	364.6	376.7	3222.8
Q80TQ2	Ubiquitin carboxyl-terminal hydrolase CYLD	Cyld	3	-0.0518646	0.479452	310.8	380.6	329.9	281.4	251.4	401.6	282.9	320.8	2559.4
Q3TBT3	Stimulator of interferon genes protein	Tmem173	3	-0.122279	0.459564	517.6	702.5	309.3	662.2	348.4	620.8	390	654.3	4205.1
Q9DAX2	Phospholipid phosphatase 2	Plpp2	3	-0.128851	0.461736	626.1	425.3	1145.3	805.4	649.3	476.1	1112.8	507.4	5747.7
Q09014	Neutrophil cytosol factor 1	Ncf1	10	-0.0661552	0.451893	3193.3	3742	2884.3	5305.4	2256.5	4638.7	2747.5	4804.4	29572.1
P51660	Peroxisomal multifunctional enzyme type 2	Hsd17b4	3	0.0744795	0.448516	146	122.1	276.4	148.2	172.2	145.1	268.3	143.8	1422.1
P17751	Triosephosphate isomerase	Tpi1	9	-0.0730562	0.44631	2331	2297	3091.4	3332.1	2454.9	2461.2	2941.3	2648.4	21557.3
Q6PB93	Polypeptide N-acetylgalactosaminyltransferase 2	Galnt2	5	0.132584	0.446944	901.9	690.5	1368.8	812.1	957.6	779.6	1658.6	740.7	7909.8
Q68FD5	Clathrin heavy chain 1	Cltc	25	0.11683	0.438043	5592.8	5104.9	3819.1	4243.2	5341.1	7127.1	3363.8	4510.4	39102.4
Q9CQX2	Cytochrome b5 type B	Cyb5b	3	-0.0682247	0.438663	1690.6	1851.8	1260.4	1324.2	1474.7	1658.3	1188.9	1522.1	11971
Q61074	Protein phosphatase 1G	Ppm1g	10	0.0550281	0.440501	2182.9	1933.2	2206.7	3307	2065.2	2674.1	2219.7	3045.2	19634
Q66L44	Voltage-dependent calcium channel beta subunit-associated regulatory protein	Cbarp	6	-0.0381118	0.43803	2389.1	2482.3	2583.1	2541.2	1986.9	2502	2479.4	2766.8	19730.8
Q8BFQ3	Ovarian cancer G-protein coupled receptor 1	Gpr68	5	-0.0489398	0.438433	2015.2	2482.2	2062.2	2494.9	1777.8	2113.8	2452.3	2408.6	17807
Q6P1H6	Ankyrin repeat and LEM domain-containing protein 2	Ankle2	3	-0.0899089	0.441561	730	542.4	1003.6	767.8	605.7	656.1	885.8	712.3	5903.7
P13864	DNA (cytosine-5)-methyltransferase 1	Dnmt1	7	0.0259474	0.433506	602.1	613.5	1059.3	799.8	754.9	802.6	815.3	757.7	6205.2
G3X9K3	Brefeldin A-inhibited guanine nucleotide-exchange protein 1	Arfgef1	7	-0.0650138	0.428292	1977.1	2669.5	1566.2	1954.9	1575.1	2593.4	1508.1	2131.2	15975.5
Q8BX17	Gem-associated protein 5	Gemin5	4	0.0988231	0.429812	1133.3	1047.8	1015.5	745.6	1282.3	1304.4	900.8	734.2	8163.9
O88569	Heterogeneous nuclear ribonucleoproteins A2/B1	Hnrnpa2b1	4	-0.378254	0.427936	4811	808.5	1842.4	1434.1	1641.5	805.6	2044.3	2352.9	15740.3
P42227	Signal transducer and activator of transcription 3	Stat3	8	0.0773282	0.431026	1948.4	2143.6	1795.4	2425	1790.8	2719.4	1799.8	2460.1	17082.5
Q6ZQB6	Inositol hexakisphosphate and diphosphoinositol-pentakisphosphate kinase 2	Ppip5k2	3	-0.0510016	0.425287	217	172.5	208.2	225.7	192.7	198.3	191.2	212.6	1618.2
Q99NH0	Ankyrin repeat domain-containing protein 17	Ankrd17	10	-0.0475824	0.417886	2039.9	1672.1	1714.4	1474.8	1716.5	2081	1535.3	1344.5	13578.5
O35465	Peptidyl-prolyl cis-trans isomerase FKBP8	Fkbp8	4	-0.0398557	0.419845	672.5	626.9	716.1	568.2	594.1	692.7	754.8	471.7	5097
O35857	Mitochondrial import inner membrane translocase subunit TIM44	Timm44	6	-0.0833999	0.417165	2033.7	2441.2	1395.7	1679.8	1592.1	2182.4	1580.8	1771	14676.7
Q9DBS1	Transmembrane protein 43	Tmem43	5	0.0594643	0.418379	1156.7	1271.7	1428.3	1067.4	1157.8	1076.7	1554.8	1342	10055.4
P52019	Squalene monooxygenase	Sqle	6	0.0678319	0.419177	1995.7	2076	1762.5	1355.2	1866.7	1974.2	2294	1400.6	14724.9
Q9D7V9	N-acylethanolamine-hydrolyzing acid amidase	Naaa	5	0.0445798	0.421274	1135.6	1209.6	926.4	1036.5	1124.9	1044.3	1016.6	1257.5	8751.4
P63328	Serine/threonine-protein phosphatase 2B catalytic subunit alpha isoform	Ppp3ca	3	0.00867258	0.414477	190.4	131.3	311.1	262.8	217.3	215.1	219.9	248.7	1796.6
P62331	ADP-ribosylation factor 6	Arf6	3	-0.0412249	0.402255	1511.3	1443.4	1779.2	1709	1277	1584.2	1865.4	1534.8	12704.3
P70698	CTP synthase 1	Ctps1	5	-0.0456701	0.409005	1886.9	1597.8	2005	1686.1	1516.6	1810.6	1862.2	1762.8	14128
P63037	DnaJ homolog subfamily A member 1	Dnaja1	8	-0.0525558	0.400779	4384	3873.4	3344.4	3266.8	3586.3	3989	3304	3457.4	29205.3
P53798	Squalene synthase	Fdft1	3	0.0724072	0.410492	241.5	259.7	133.8	171.3	193.6	290.1	152.4	211.7	1654.1
Q9JJ28	Protein flightless-1 homolog	Flii	3	-0.0562425	0.398744	325.5	266.5	299.4	225.4	282.7	305.5	249.1	236.8	2190.9
Q99LP6	GrpE protein homolog 1, mitochondrial	Grpel1	6	-0.0671236	0.404483	1924.2	1553.1	2857.5	1672.1	1745	1410.7	2908.9	1578.3	15649.8
Q9D8V0	Minor histocompatibility antigen H13	Hm13	4	0.0577741	0.400984	1040.3	1127.6	782.5	1102.6	879.8	1220.1	918	1200.7	8271.6
Q9ERG0	LIM domain and actin-binding protein 1	Lima1	5	-0.0133063	0.409844	1469.3	1313.4	996.4	850.1	900.2	2045.7	773.3	867.5	9215.9
Q91ZX7	Prolow-density lipoprotein receptor-related protein 1	Lrp1	5	-0.06593	0.399161	311.6	362.1	488.8	409	358.6	321.3	415	406.4	3072.8
Q8CFI7	DNA-directed RNA polymerase II subunit RPB2	Polr2b	6	-0.0453892	0.401718	1521.2	1569.6	1585.2	1229.4	1522.7	1678	1222.9	1298.9	11627.9
P51881	ADP/ATP translocase 2	Slc25a5	6	0.0664659	0.405306	3712.7	3637.8	5357.1	3742.6	3972.2	3933.1	5724.4	3596.1	33676
Q02053	Ubiquitin-like modifier-activating enzyme 1	Uba1	12	-0.0539797	0.407979	1800.8	1662.6	2395.5	2070.4	1617	1797.3	1816.2	2407.6	15567.4
Q0P678	Zinc finger CCCH domain-containing protein 18	Zc3h18	4	-0.0509911	0.407588	938.5	817.2	677.2	884.4	693.2	892.7	705.3	910.9	6519.4
Q8BIJ7	RUN and FYVE domain-containing protein 1	Rufy1	7	-0.0224342	0.405459	3067.6	3029.2	1980.6	2350.4	1979.3	4270.4	1856.9	2160.3	20694.7
Q61333	Tumor necrosis factor alpha-induced protein 2	Tnfaip2	5	0.0616755	0.403596	1879.3	2012.6	1617.6	1704.8	1883	2213.2	1464	1969.2	14743.7
P35564	Calnexin	Canx	11	-0.0867808	0.376688	3888.2	4323.6	2464.7	2792.5	2920.4	3890.3	2690.4	3181.6	26151.7
P80316	T-complex protein 1 subunit epsilon	Cct5	3	0.0302425	0.368803	545.6	397	736.1	521.1	472.4	556.2	600.9	616.9	4446.2
P54103	DnaJ homolog subfamily C member 2	Dnajc2	4	0.0364614	0.390337	603.7	491.2	836	643.8	637.5	717.8	719.5	565.8	5215.3
Q61316	Heat shock 70 kDa protein 4	Hspa4	14	0.0375169	0.38588	2272.9	1719.9	3748.4	2780.4	2341.1	2164.7	3109.8	3183.2	21320.4
Q61792	LIM and SH3 domain protein 1	Lasp1	6	-0.130017	0.370617	4342.6	2991.9	6924.9	5587.6	4129.6	4126	5477.6	4403.4	37983.6
Q9WTI7	Unconventional myosin-Ic	Myo1c	15	0.21139	0.368461	2924.3	3249.2	2231.9	1511.4	2336.5	5343	1535.1	2267.1	21398.5
Q6DFW4	Nucleolar protein 58	Nop58	3	0.0718204	0.377042	1294.6	1965.5	1090.6	1685.5	1285.5	2075.1	1199	1784.7	12380.5
Q99P88	Nuclear pore complex protein Nup155	Nup155	9	-0.0563432	0.378001	1258.8	947.2	1352.1	1292.9	1101.2	1195.1	1246.2	1122.7	9516.2
Q05920	Pyruvate carboxylase, mitochondrial	Pc	50	-0.1027	0.369544	80720	51756.2	122388	73495.7	75729.8	56706.2	110830	62531.5	634157
Q9DBJ1	Phosphoglycerate mutase 1	Pgam1	4	-0.129487	0.369398	610.3	554.7	601.3	1151.8	649.6	577.9	677	763.1	5585.7
P12367	cAMP-dependent protein kinase type II-alpha regulatory subunit	Prkar2a	3	-0.0446774	0.365758	625.2	509.5	649.7	507.9	606.2	621.8	536.7	457.7	4514.7
Q99KP6	Pre-mRNA-processing factor 19	Prpf19	3	-0.0361762	0.384121	427.7	424.4	422.6	364.8	412.3	477.5	348	361.1	3238.4
Q9WVM1	Rac GTPase-activating protein 1	Racgap1	4	-0.13096	0.37944	620.6	316.2	641.4	355.5	523.5	378.5	503.9	360	3699.6
P62852	40S ribosomal protein S25	Rps25	4	0.0639889	0.391855	173.2	194.9	1070.1	513.2	350.1	191.6	1034	464.2	3991.3
O35609	Secretory carrier-associated membrane protein 3	Scamp3	6	-0.0383343	0.365608	2933.2	2685.5	3323.5	2853.5	2668.7	3018.9	3235.7	2563.1	23282.1
Q8JZU2	Tricarboxylate transport protein, mitochondrial	Slc25a1	3	-0.0493615	0.379526	2064	2078.5	1410.3	1957	1868.7	1885.9	1258.6	2244	14767
Q99JB2	Stomatin-like protein 2, mitochondrial	Stoml2	5	-0.0684216	0.364035	234	230.1	354.7	232.6	277.6	217.6	284.7	222.8	2054.1
Q9WVA4	Transgelin-2	Tagln2	8	0.0525061	0.366834	2613	2674.8	2774.1	2452.1	2522.5	2382.7	3332.2	2666.3	21417.7
Q91YM4	Protein TBRG4	Tbrg4	5	-0.0658647	0.382408	871.3	955.4	562.6	743.3	620.7	988	622.4	761.7	6125.4
Q8BFY9	Transportin-1	Tnpo1	6	-0.0914344	0.387021	3355.8	3907	1695.9	3172.7	2290.2	4214.6	1840.9	3040.7	23517.8
P63028	Translationally-controlled tumor protein	Tpt1	3	-0.0411042	0.386618	1383.4	1306	1731.2	1652.9	1150.4	1271.5	1827.4	1653.6	11976.4
B1AY13	Ubiquitin carboxyl-terminal hydrolase 24	Usp24	8	-0.0322711	0.384551	1603.6	1761	1372.9	1627.7	1214.5	2006.3	1305.7	1697.9	12589.6
Q5ND34	WD repeat-containing protein 81	Wdr81	3	-0.0443297	0.372375	432.2	383.9	330.3	393.6	351.7	399.5	382.6	359.6	3033.4
Q62137	Tyrosine-protein kinase JAK3	Jak3	8	0.0528561	0.378435	377.6	552.5	525.9	770.9	434.5	642.3	514.1	719.1	4536.9
P62806	Histone H4	Hist1h4a	8	-0.48831	0.364599	9754.9	1561.7	4152	1879.7	3585.8	1824.4	3009.7	3947	29715.2
Q9JLZ8	Single Ig IL-1-related receptor	Sigirr	7	-0.13139	0.382731	3362	2068	5472.5	4757.7	3612.8	1986.8	4554.7	4142.7	29957.2
Q8K448	ATP-binding cassette sub-family A member 5	Abca5	5	0.0954832	0.367856	1204.4	1194.9	1020.3	1438.4	1116.6	1220.7	983.1	1870	10048.4
Q8VE88	Protein FAM114A2	Fam114a2	5	0.034574	0.383857	762.5	899.8	718.4	670.3	719.7	808.5	801.8	795	6176
Q9Z1R4	Uncharacterized protein C6orf47 homolog	D17h6s53e	4	0.0632201	0.379459	289	332.9	483.4	307.8	405.9	279.7	467.6	323.2	2889.5
Q8R1P5	Potassium channel subfamily K member 13	Kcnk13	4	0.0490934	0.389154	1880.5	1281.9	1561.9	1582.3	1722.2	1920.5	1397.3	1484.9	12831.5
Q91YX5	Acyl-CoA:lysophosphatidylglycerol acyltransferase 1	Lpgat1	4	-0.0689927	0.372397	570.7	550.9	337.6	476.7	389.8	593	386.2	476.5	3781.4
P63163	Small nuclear ribonucleoprotein-associated protein N	Snrpn	3	-0.20825	0.364914	1241.4	311.2	618.5	908.2	543.5	367.8	925.3	828.8	5744.7
P55284	Cadherin-5	Cdh5	8	0.0823345	0.361301	643.2	627.1	544.8	759.4	499.8	839.9	575.2	810.8	5300.2
Q499X9	Methionine--tRNA ligase, mitochondrial	Mars2	3	0.0531883	0.359588	407	322.8	494.4	333.5	379.6	347.9	524.5	364.2	3173.9
Q99KG5	Lipolysis-stimulated lipoprotein receptor	Lsr	7	-0.0382167	0.358559	1177.8	1046.2	951.5	1185.3	897.3	995.6	1104.6	1249.3	8607.6
P51863	V-type proton ATPase subunit d 1	Atp6v0d1	5	0.0878674	0.346261	1430.6	1866.3	1223.7	2001.9	1202.4	2110	1402.1	2217.6	13454.6
Q501J6	Probable ATP-dependent RNA helicase DDX17	Ddx17	3	0.0273665	0.345259	628.2	239.3	532.3	459.2	467.5	349	625.3	452.8	3753.6
Q8R1B4	Eukaryotic translation initiation factor 3 subunit C	Eif3c	3	-0.0962733	0.342032	172.2	201.9	312.6	171.5	233.4	197	188.4	184	1661
Q3TZZ7	Extended synaptotagmin-2	Esyt2	12	0.043516	0.34855	2367.9	1972.7	1783.4	2147.7	1845.1	2515.2	2032	2132.7	16796.7
Q61598	Rab GDP dissociation inhibitor beta	Gdi2	4	-0.112799	0.343982	348	256.1	572.3	339.4	355.1	271.5	423.5	351.7	2917.6
Q8CI94	Glycogen phosphorylase, brain form	Pygb	8	0.0395107	0.34091	1814.4	1787.9	1714.6	2423	1674.8	2106.8	2269.2	1904	15694.7
P61021	Ras-related protein Rab-5B	Rab5b	3	0.0902741	0.348801	140.5	117.1	196.9	118.5	137.4	115.9	229.2	127.5	1183
P70388	DNA repair protein RAD50	Rad50	4	-0.0900053	0.347935	352.1	297.7	490.6	261.7	332.1	313.5	384.4	287.3	2719.4
P83882	60S ribosomal protein L36a	Rpl36a	6	0.0476141	0.347745	3227.7	3741.4	4167	3336	3461.7	3402.5	4609.2	3484.3	29429.8
Q9CZX8	40S ribosomal protein S19	Rps19	4	0.144503	0.355461	628.4	883.7	2874.3	2122.4	1091.5	696.6	3243.1	2163.3	13703.3
Q6ZWN5	40S ribosomal protein S9	Rps9	11	0.0493184	0.351826	2655.4	2302.7	4730	3663.1	2860.2	2811.2	4764.6	3379.5	27166.7
Q9QXX4	Calcium-binding mitochondrial carrier protein Aralar2	Slc25a13	3	-0.0911561	0.351121	84.5	135.9	69.6	93.8	77.4	106.2	78.6	98.1	744.1
Q8VBT6	Apolipoprotein B receptor	Apobr	15	-0.0355878	0.34325	1758.6	1675.4	1431.3	1627.4	1466.3	1641.9	1421.6	1804.7	12827.2
B2RY04	Dedicator of cytokinesis protein 5	Dock5	8	-0.0508512	0.340572	625.5	502.9	745.4	644	551.5	570.5	702	606.6	4948.4
Q9D8T2	Gasdermin-D	Gsdmdc1	7	0.101162	0.342386	1603.3	3040.5	1691.7	2598	1452.8	3064.5	1929.6	3135.5	18515.9
P62748	Hippocalcin-like protein 1	Hpcal1	6	-0.0404073	0.350035	1907.3	2115.9	1668.9	2229.8	1527.9	2257.6	1930.5	1987.1	15625
Q8BHZ0	Protein FAM49A	Fam49a	5	0.165441	0.340145	210	625	174	555.5	219.6	650.9	195.3	688.8	3319.1
P10854	Histone H2B type 1-M	Hist1h2bm	4	0.0509133	0.353346	2162.4	1102.7	4374.7	2301.6	2081.1	1426.7	3933.2	2857.5	20239.9
Q9ESU6	Bromodomain-containing protein 4	Brd4	4	0.028235	0.33786	254.1	134.7	208.9	257.4	213.3	182.3	211.1	265.3	1727.1
Q6P542	ATP-binding cassette sub-family F member 1	Abcf1	6	-0.0286272	0.329801	1238.2	1165.7	1070.4	1198.1	1283.4	1012.8	983.2	1301.2	9253
P70295	Ancient ubiquitous protein 1	Aup1	6	0.0319477	0.311813	889.1	1033	947	1083.3	914.6	1093.5	988.8	1044	7993.3
Q61335	B-cell receptor-associated protein 31	Bcap31	3	0.0485618	0.334623	299.7	278.5	438.3	227.9	316.2	258.4	431.5	280.9	2531.4
B2RQC6	CAD protein	Cad	23	-0.0431545	0.329244	6474.5	5226.7	6766.6	5489.2	5669.5	6154	5955.9	5471.6	47208
Q5SNZ0	Girdin	Ccdc88a	5	-0.0186621	0.325777	384.3	445.8	336.8	365.9	384.6	510.7	252.3	365.5	3045.9
Q8BMS1	Trifunctional enzyme subunit alpha, mitochondrial	Hadha	16	-0.124829	0.322043	7911.3	4286.2	13015.2	6640.1	7808.5	4862.7	11241.1	5300.3	61065.4
Q07113	Cation-independent mannose-6-phosphate receptor	Igf2r	33	0.0986108	0.312011	18715	18007.1	13162.9	21634.1	14618.1	18830.3	14422.5	28707.6	148098
Q8CAQ8	MICOS complex subunit Mic60	Immt	6	-0.0374292	0.323332	1452.9	1403.1	1176.1	1227.5	1362.7	1366.1	1188.2	1207.9	10384.5
Q9D0F3	Protein ERGIC-53	Lman1	5	0.069771	0.314313	841.1	1075.9	578.4	883	768.5	1081.1	607.7	1088.5	6924.2
Q9CQ65	S-methyl-5'-thioadenosine phosphorylase	Mtap	6	0.00276533	0.330228	780.6	568.6	1406.2	997.3	841.4	837.8	1154.4	926.3	7512.6
Q6GQT9	Nodal modulator 1	Nomo1	4	-0.113191	0.322099	522.9	607.2	243.5	428.7	357.2	504.2	284	520.9	3468.6
P62137	Serine/threonine-protein phosphatase PP1-alpha catalytic subunit	Ppp1ca	4	-0.0778103	0.316176	664.8	454.9	812	736.6	625.6	630.8	690.4	581.4	5196.5
P62830	60S ribosomal protein L23	Rpl23	5	0.0308366	0.317718	1936.6	1809.7	2427.7	2440	1994.5	2160.9	2486.1	2158.6	17414.1
P61255	60S ribosomal protein L26	Rpl26	3	0.140732	0.312873	287.4	339.4	993.4	745.5	415.1	282.7	1142.1	768.2	4973.8
O55142	60S ribosomal protein L35a	Rpl35a	3	0.184076	0.314438	899.8	1094.5	3250.1	2711.4	1376.4	832.8	4093.1	2736.2	16994.3
P47962	60S ribosomal protein L5	Rpl5	5	0.105328	0.316352	973.2	1142.4	1659.8	1773.9	992	1057	1996.5	1924.1	11518.9
Q91YQ5	Dolichyl-diphosphooligosaccharide--protein glycosyltransferase subunit 1	Rpn1	20	0.0278167	0.310844	10933.3	11091.3	8375.8	9855.1	9438.7	10819.4	10328.7	10452.4	81294.7
Q99NB9	Splicing factor 3B subunit 1	Sf3b1	6	-0.0397651	0.325164	1073.3	1034.2	837.7	1100.9	940.2	1111	850.2	1034.7	7982.2
Q9ESU7	Amino acid transporter	Slc1a5	7	0.0430308	0.316768	5023.4	5376.7	5216.1	6071	4675.9	6330.6	5314	6023.3	44031
Q99KF1	Transmembrane emp24 domain-containing protein 9	Tmed9	3	0.0403365	0.327026	1261.8	2560	812	1414.8	1203.8	2239	1012.1	1765.2	12268.7
Q64514	Tripeptidyl-peptidase 2	Tpp2	10	0.0340047	0.310941	1621.5	1538.5	2346.5	1864.5	1630.7	1724.7	1990.1	2201.3	14917.8
A2AN08	E3 ubiquitin-protein ligase UBR4	Ubr4	32	-0.0363249	0.317822	5901.4	6856.8	4003	5825.5	4349.8	7952	3995.8	5727.5	44611.8
Q9Z1A9	TBC1 domain family member 8	Tbc1d8	12	-0.0563203	0.312517	2857.3	4436.2	2384	3322	2449	4285.2	2363.2	3404.4	25501.3
Q09200	Beta-1,4 N-acetylgalactosaminyltransferase 1	B4galnt1	7	0.0723903	0.318339	1495.4	1675.8	1227.7	1423.4	1237.6	2048.2	1243.4	1592.7	11944.2
Q5SX39	Myosin-4	Myh4	5	-0.104741	0.315318	2979.5	4053.1	5368.7	6966.7	4500.3	4704.7	5788.5	3018.2	37379.7
P39098	Mannosyl-oligosaccharide 1,2-alpha-mannosidase IB	Man1a2	3	0.0287981	0.325933	245.7	466.8	361.1	285.4	292.6	410.3	380.1	303.4	2745.4
Q8CG50	Ras-related protein Rab-43	Rab43	3	-0.0509044	0.330989	555.8	870.4	666.3	647.7	526.7	595.7	773	749.8	5385.4
Q61102	ATP-binding cassette sub-family B member 7, mitochondrial	Abcb7	6	0.0326117	0.30639	840.9	747.1	657.3	737.8	777.5	845	747.4	681.4	6034.4
Q78IK4	MICOS complex subunit Mic27	Apool	3	0.0475468	0.303071	492.8	585.7	410.9	537.1	402.4	595	514.4	582.6	4120.9
Q03265	ATP synthase subunit alpha, mitochondrial	Atp5a1	17	0.0424258	0.304317	5617.2	5080.4	7681.2	5810.3	6153.8	5489	7817.2	5451	49100.1
Q3U186	Probable arginine--tRNA ligase, mitochondrial	Rars2	4	-0.036696	0.303143	512.9	427.4	593.9	400.9	435.5	417.3	644.9	388.8	3821.6
P57080	Ubiquitin carboxyl-terminal hydrolase 25	Usp25	10	0.0538317	0.303652	946.5	1222.6	910	997.9	899.4	1312	877.6	1143	8309
Q8BHG1	Nardilysin	Nrdc	4	-0.0420377	0.303613	575.9	524.7	721	539.3	487.8	552	643.7	609.6	4654
O08808	Protein diaphanous homolog 1	Diaph1	4	-0.0145188	0.298324	502.2	621.8	453.3	539.9	373.5	644	411.6	666.9	4213.2
Q8CGC7	Bifunctional glutamate/proline--tRNA ligase	Eprs	19	-0.0307197	0.297579	3826.9	3248.9	3787.6	3357.1	3626.5	3922	3180.8	3191.6	28141.4
P58242	Acid sphingomyelinase-like phosphodiesterase 3b	Smpdl3b	11	0.0548566	0.300121	3447.5	5313.2	4726.2	5813.4	3767.5	6588.1	4685.5	5007.2	39348.6
O35316	Sodium- and chloride-dependent taurine transporter	Slc6a6	9	-0.042339	0.298862	4372.3	4779	6472.1	5776.5	4189.9	4953.6	6620.5	5017	42180.9
F8VQC9	Anion exchange protein	Slc4a7	7	-0.00640822	0.296983	4726.2	3330.9	6628.2	7336.4	5021.2	5454.1	5925.1	5523.7	43945.8
Q8C052	Microtubule-associated protein 1S	Map1s	4	-0.0250478	0.295516	716.2	720.1	765	732.7	639.7	813.3	669.5	761	5817.5
P12804	Fibroleukin	Fgl2	4	0.0626974	0.293169	1074.3	1234	500.6	791.1	841.8	1259.2	557.9	1101	7359.9
Q9Z110	Delta-1-pyrroline-5-carboxylate synthase	Aldh18a1	7	-0.103247	0.290949	743.8	400.5	1111.2	630.2	729	473	996.8	487.6	5572.1
P42125	Enoyl-CoA delta isomerase 1, mitochondrial	Eci1	4	0.0265319	0.286714	1202.7	1375.4	933.2	1143.7	1064.2	1315.7	1146.2	1215.3	9396.4
O35250	Exocyst complex component 7	Exoc7	5	-0.0284484	0.281109	700	608.9	682.5	707.6	607	688.5	633	717.8	5345.3
P37913	DNA ligase 1	Lig1	12	-0.0465523	0.277252	1896.9	1529.1	2232.3	2145.8	1801.1	1712.2	1976.5	2066.5	15360.4
A2ANY6	Midasin AAA ATPase 1	Mdn1	6	0.0445454	0.278422	954.9	1045.7	557.4	851	802.2	1103.1	640.2	970.4	6924.9
P62301	40S ribosomal protein S13	Rps13	5	0.116603	0.281578	790.8	1081.4	2693.1	2311.7	1111.8	901.5	3118.7	2323.9	14332.9
Q9WTX5	S-phase kinase-associated protein 1	Skp1	3	0.0435526	0.285041	507.8	637.7	612.4	653.3	500.5	594.6	724.4	665.6	4896.3
Q6P4T2	U5 small nuclear ribonucleoprotein 200 kDa helicase	Snrnp200	6	0.0537858	0.280623	679.6	751.3	676.3	678.1	761.5	856.8	546.8	726	5676.4
P01901	H-2 class I histocompatibility antigen, K-B alpha chain	H2-K1	8	0.0474699	0.277278	15715.4	21335.1	15636.2	19332.2	13750.3	19385.6	21122	20170.1	146447
O54951	Semaphorin-6B	Sema6b	7	-0.0267813	0.280211	1110.1	1645.4	953	1581.8	900.4	1711.4	870.2	1711	10483.3
P26011	Integrin beta-7	Itgb7	5	0.00280786	0.278289	2689.4	1857.1	1226.3	951.5	2175.1	1921	1496.1	1145.2	13461.7
Q80XK6	Autophagy-related protein 2 homolog B	Atg2b	4	-0.0760191	0.281396	188.5	197.7	315	187.2	193	210.1	235.8	203.9	1731.2
Q3THK7	GMP synthase [glutamine-hydrolyzing]	Gmps	8	0.032764	0.2741	1712.8	1394.4	1827.3	2000.6	1507.8	1698.3	1832.1	2056.2	14029.5
Q3UJB9	Enhancer of mRNA-decapping protein 4	Edc4	14	0.113915	0.271982	1750.8	1332.5	1414.2	1332.5	1331.8	2504.4	1185.6	1287.2	12139
Q6PDQ2	Chromodomain-helicase-DNA-binding protein 4	Chd4	17	-0.0280759	0.270596	2654	2856	2992.4	2492.5	2487.7	3009.4	2799.2	2486.7	21777.9
P61222	ATP-binding cassette sub-family E member 1	Abce1	8	0.0160211	0.266132	2577.2	1932.5	3949.5	3451	2680.8	2704.3	3865.1	2793	23953.4
Q8QZT1	Acetyl-CoA acetyltransferase, mitochondrial	Acat1	7	-0.0396299	0.265768	1894.6	1704	2308.6	1470.4	1780.3	1390.7	2278.2	1728.5	14555.3
P80318	T-complex protein 1 subunit gamma	Cct3	14	-0.0284879	0.268024	4540.5	5800.1	4301.5	4649.4	3719.5	5708.5	4335.4	5150.9	38205.8
Q9JKX6	ADP-sugar pyrophosphatase	Nudt5	3	0.0391833	0.26779	509.3	481.4	471.2	459.5	418.5	459.2	558.9	537.7	3895.7
P62192	26S protease regulatory subunit 4	Psmc1	7	0.0194985	0.267444	3722.3	2960.3	4126.4	4462.5	3530.2	3953.7	4065.1	3930.3	30750.8
O35218	Cleavage and polyadenylation specificity factor subunit 2	Cpsf2	3	0.016002	0.262115	607	368.3	488.3	580.6	530.9	546.5	451.5	538.1	4111.2
Q8BG07	Phospholipase D4	Pld4	9	-0.090243	0.263068	4979.8	6780.3	2861.7	4123	3666.9	6141.5	3430.3	4369.5	36353
P80317	T-complex protein 1 subunit zeta	Cct6a	11	0.0430376	0.25606	3413.8	3219.1	3411.7	3455.7	2812.4	3892.1	3292	3912.6	27409.4
Q921K2	Poly [ADP-ribose] polymerase	Parp1	5	0.0333185	0.257761	493	349.5	385.1	416	393.4	436.3	356.6	495.7	3325.6
P53026	60S ribosomal protein L10a	Rpl10a	3	0.143549	0.258142	488	603.9	1338.8	1182.4	612.2	474.5	1581.9	1322.5	7604.2
P41105	60S ribosomal protein L28	Rpl28	3	0.0566246	0.256133	1557.2	1210	1634.5	1279.1	1626.2	1476.2	1765.9	1039.9	11589
P42859	Huntingtin	Htt	13	-0.0126353	0.25816	609.6	732.1	569.7	668.9	483.3	852.3	542.8	679.4	5138.1
Q2YDW2	Protein misato homolog 1	Msto1	3	0.0266096	0.257817	913.1	838.9	922.9	913.5	855.4	968.1	957.1	874.6	7243.6
P63038	60 kDa heat shock protein, mitochondrial	Hspd1	25	-0.0318035	0.253274	14040.4	11501.4	13557.9	10420.3	12031.7	10848.1	14816.5	10744	97960.3
Q9JKR6	Hypoxia up-regulated protein 1	Hyou1	21	0.0205094	0.251162	8991	6020	4407.3	6780.3	6312.2	6156	5538	8567.5	52772.3
Q99J56	Derlin-1	Derl1	3	0.0972679	0.250765	365.1	196.9	767.8	380.7	416.9	276.3	862.2	274.4	3540.3
Q99LC8	Translation initiation factor eIF-2B subunit alpha	Eif2b1	7	-0.0151615	0.248081	1342.5	2081.4	964.7	1953.4	973.6	2436.1	941.1	1924.9	12617.7
P80315	T-complex protein 1 subunit delta	Cct4	6	-0.0397067	0.234676	1347.7	1170.5	1753.1	1438.3	1164.6	1491.2	1415.3	1483.5	11264.2
Q9JHU4	Cytoplasmic dynein 1 heavy chain 1	Dync1h1	79	-0.0203562	0.213334	17857.1	24917.9	14872.5	19535.9	15343.1	27313.1	14631.5	18814.3	153285
P60229	Eukaryotic translation initiation factor 3 subunit E	Eif3e	5	-0.036217	0.214903	695.2	718	693	971.5	664.5	871.2	702.2	763.5	6079.1
Q61584	Fragile X mental retardation syndrome-related protein 1	Fxr1	5	0.0899634	0.244212	737.8	529.3	493.4	589.4	698.1	870.1	406.1	526.8	4851
P17439	Glucosylceramidase	Gba	5	0.0243057	0.213163	2621.1	4257.8	1570.1	2792.8	2171.1	3482.5	2002.9	3776.3	22674.6
Q9CX86	Heterogeneous nuclear ribonucleoprotein A0	Hnrnpa0	3	0.0143934	0.227043	417.4	269.6	405.9	443	394.2	444.7	355	357.4	3087.2
Q3ULD5	Methylcrotonoyl-CoA carboxylase beta chain, mitochondrial	Mccc2	18	-0.127143	0.238977	5889.4	3057.5	13509.1	5645.9	6414.2	3149.6	11717.1	4450.4	53833.2
Q9R1J0	Sterol-4-alpha-carboxylate 3-dehydrogenase, decarboxylating	Nsdhl	3	0.0498542	0.219702	115.6	82.9	176.5	108.5	116	111.7	184.7	88.1	984
Q9QXS1	Plectin	Plec	59	0.195316	0.245721	8508.4	8372.6	5268.7	3534.7	8598.2	13040	3831.6	3938.2	55092.4
Q61207	Prosaposin	Psap	4	0.00175564	0.214907	688.1	1099.1	461.2	708.1	665.3	816	568.5	910.3	5916.6
P14115	60S ribosomal protein L27a	Rpl27a	5	0.176996	0.241376	2123.4	2708.1	8302.3	6403.9	3111.5	1985.6	10534.9	6455.9	41625.6
Q99PL5	Ribosome-binding protein 1	Rrbp1	76	0.0559778	0.214431	37028.8	22623.6	35741.2	25402.3	38449.2	24857.1	39602.5	22666.2	246371
Q80UZ2	Protein SDA1 homolog	Sdad1	4	0.0532424	0.226134	649.4	882	597.9	775.4	593.4	1014	637.9	768.6	5918.6
Q9CW03	Structural maintenance of chromosomes protein 3	Smc3	4	-0.0504448	0.228686	310.1	254	405.6	366.1	313.1	307.9	362.5	306.4	2625.7
Q61235	Beta-2-syntrophin	Sntb2	3	-0.0621242	0.234282	618.5	471.5	854.1	561.4	541.2	547.1	728.8	582.8	4905.4
Q9D1E6	Tubulin-folding cofactor B	Tbcb	3	0.0211426	0.223762	493	429.9	557	559	460.3	521.4	538.9	548.4	4107.9
Q9D880	Mitochondrial import inner membrane translocase subunit TIM50	Timm50	5	-0.0463209	0.225163	723.9	911.8	565.5	732.6	651.3	794	649.7	746.1	5774.9
Q8BH24	Transmembrane 9 superfamily member 4	Tm9sf4	3	-0.0480363	0.234847	562.3	780.1	401	574.3	414.8	722.8	454.5	649.7	4559.5
Q61029	Lamina-associated polypeptide 2, isoforms beta/delta/epsilon/gamma	Tmpo	3	0.0195474	0.226081	6898	5566.9	4906.4	5580.8	5942.7	6356.2	5698.8	5267.5	46217.3
P61089	Ubiquitin-conjugating enzyme E2 N	Ube2n	3	0.0646727	0.243215	603	518.7	1023	653.7	852.4	513.3	1009.2	551.8	5725.1
Q9Z1Q9	Valine--tRNA ligase	Vars	13	-0.0168049	0.221688	4477	4575.2	5104	5065.4	4398.3	5031.1	3948	5621.6	38220.6
Q01853	Transitional endoplasmic reticulum ATPase	Vcp	13	-0.0657475	0.233681	3481.2	2463.7	4666.4	3070	3372	2547.3	3472.8	3679.7	26753.1
Q80UP5	Ankyrin repeat domain-containing protein 13A	Ankrd13a	12	-0.0155543	0.236739	1957.3	2325.4	1802.5	2904.4	1595.4	3085.8	1655	2557	17882.8
Q6PFQ7	Ras GTPase-activating protein 4	Rasa4	12	-0.018398	0.230196	3262.7	3061.7	3201.5	3787.4	2529.6	3458.1	3282	3874.9	26457.9
P32507	Nectin-2	Nectin2	8	-0.0509136	0.232809	2917.4	4037	2559.8	4394.9	2472.3	3795.6	3028.8	4130.1	27335.9
Q9JJF9	Signal peptide peptidase-like 2A	Sppl2a	5	0.0386969	0.237773	2536.4	3179.3	2133.9	3483.6	2235.7	3084.2	2653	3668.4	22974.5
Q8K394	Inactive phospholipase C-like protein 2	Plcl2	5	-0.0240405	0.24271	1193.6	1513.8	1724.4	1673.9	1066.8	1823.5	1388.2	1726.3	12110.5
Q7TMQ7	WD repeat-containing protein 91	Wdr91	5	-0.0395786	0.239118	808.4	726.7	1008.3	727	788.8	885.1	760.4	747.6	6452.3
Q91YT8	CSC1-like protein 1	Tmem63a	5	0.0135102	0.213506	501.2	478.2	703.9	803.8	579.6	521.3	676.8	732.8	4997.6
P15920	V-type proton ATPase 116 kDa subunit a isoform 2	Atp6v0a2	4	-0.023257	0.220758	659.2	617.4	505.1	700.9	521	645.8	514.4	761.7	4925.5
Q99J27	Acetyl-coenzyme A transporter 1	Slc33a1	4	-0.0370042	0.218907	402.7	392	276.4	429.5	284.1	441.2	362.8	374.5	2963.2
Q9QZM4	Tumor necrosis factor receptor superfamily member 10B	Tnfrsf10b	4	-0.0364985	0.214404	743.7	708.5	730	1064.2	681.7	998.5	688.2	796.9	6411.7
P48036	Annexin A5	Anxa5	4	-0.0491259	0.214318	183.2	193.4	266.6	276.8	237	191.2	213.5	247.5	1809.2
O08800	Serpin B8	Serpinb8	3	0.0366656	0.225711	327.3	258.7	324.5	251.1	301.9	271	369.4	249.2	2353.1
Q8K297	Procollagen galactosyltransferase 1	Colgalt1	3	0.0349299	0.219894	395	299.7	398.8	326.5	388.9	290.3	429.3	346.3	2874.8
P38060	Hydroxymethylglutaryl-CoA lyase, mitochondrial	Hmgcl	3	0.0323145	0.222315	1030.6	729.5	1664.6	1012.1	1122.1	863.8	1626.1	925.3	8974.1
Q9JJX6	P2X purinoceptor 4	P2rx4	3	-0.0346612	0.227223	1149.5	1278.2	647.9	1414.9	697.3	1224.5	805.8	1656.3	8874.4
P30681	High mobility group protein B2	Hmgb2	3	0.0158972	0.210639	2456.5	2109.3	3012.5	2105.8	3889.3	1689.2	2225.8	1987.1	19475.5
A2APV2	Formin-like protein 2	Fmnl2	4	-0.134024	0.20717	520.7	220.4	603.5	456.7	422.8	415	469.3	334.4	3442.8
Q8BG05	Heterogeneous nuclear ribonucleoprotein A3	Hnrnpa3	3	0.042937	0.209426	596.7	572	897.1	542.7	576.8	614.3	942	554.2	5295.8
Q91VK4	Integral membrane protein 2C	Itm2c	5	0.0167508	0.206818	502.9	428.7	515.7	624.9	470.3	511.9	541.3	572.9	4168.6
P15702	Leukosialin	Spn	4	-0.146591	0.207526	544.4	2034.7	928.2	7262	522.9	1750.1	791.4	6664.4	20498.1
A2AR02	Peptidyl-prolyl cis-trans isomerase G	Ppig	4	-0.0385128	0.203329	385.4	631.8	415.2	587.2	369.8	448.4	486.1	662.1	3986
Q62261	Spectrin beta chain, non-erythrocytic 1	Sptbn1	12	-0.0346826	0.203538	1655.2	1816.3	885.9	997.6	1341.7	1992.3	732.4	1161.4	10582.8
O70251	Elongation factor 1-beta	Eef1b	4	0.107583	0.20481	493	425.6	1722.2	1558.3	779.7	341.3	1947.6	1455.6	8723.3
Q8BGD9	Eukaryotic translation initiation factor 4B	Eif4b	5	0.0503748	0.200861	958.7	858.3	1017.4	1007	786.6	855.7	1253.7	1081.9	7819.3
Q9R190	Metastasis-associated protein MTA2	Mta2	3	-0.0510007	0.199882	511	345.2	699.2	425.4	441	418.7	681.6	370.7	3892.8
P35737	Class II histocompatibility antigen, M beta 1 chain	H2-DMb1	4	-0.0334567	0.200557	3019.6	3029.3	2244.4	2913.5	2651.3	2895	2711.7	2691.9	22156.7
Q9CR62	Mitochondrial 2-oxoglutarate/malate carrier protein	Slc25a11	7	0.0282546	0.198746	1379.1	1578.1	1279.4	1330.3	1221.2	1642.3	1481.7	1331.8	11243.9
Q569Z6	Thyroid hormone receptor-associated protein 3	Thrap3	4	0.0274791	0.195773	455.5	320.8	533	396.4	393.6	385.3	566.8	392.8	3444.2
Q9CQ56	Vesicle transport protein USE1	Use1	3	-0.013957	0.194469	569.8	546.2	566.3	519.7	497.7	652.8	500.1	530.2	4382.8
Q8K3K8	Optineurin	Optn	3	0.00391035	0.193397	596.3	740	510.1	732.7	452.5	867.1	477.7	788.8	5165.2
Q9QY81	Nuclear pore membrane glycoprotein 210	Nup210	8	0.0178824	0.190017	1813.2	1493.8	1318.3	1468.2	1738.1	1409.3	1469.6	1552.5	12263
Q80SY5	Pre-mRNA-splicing factor 38B	Prpf38b	3	0.0372953	0.189706	784.8	559.1	891.5	796.5	754.3	604.6	1020.6	731.8	6143.2
Q5S006	Leucine-rich repeat serine/threonine-protein kinase 2	Lrrk2	4	0.0367511	0.189672	290.6	247.7	329.3	349.4	249.6	381.6	275.3	341.9	2465.4
P97287	Induced myeloid leukemia cell differentiation protein Mcl-1 homolog	Mcl1	6	-0.0183529	0.186509	1562.9	1423.2	1656.9	1353.5	1385.8	1303.3	1734.8	1496.8	11917.2
B2RY56	RNA-binding protein 25	Rbm25	6	-0.0242594	0.185339	1932.3	1565.1	1520.6	1764.7	1836.9	1619.5	1506	1707.2	13452.3
Q91ZU6	Dystonin	Dst	37	0.0331899	0.184206	4715.3	4858.3	5711	3239.7	3943.4	8156.6	3838.8	3016.6	37479.7
Q9Z0X1	Apoptosis-inducing factor 1, mitochondrial	Aifm1	4	0.012373	0.179318	1010.4	993.9	745.6	942.1	881.6	952.4	903.3	986.5	7415.8
P97370	Sodium/potassium-transporting ATPase subunit beta-3	Atp1b3	11	0.0246067	0.180643	10175.2	6661	12639.7	6850.5	9423.3	8041.2	12675	6811.8	73277.7
Q3TEA8	Heterochromatin protein 1-binding protein 3	Hp1bp3	4	-0.100149	0.179204	1003.4	382.6	820.6	717.5	691.1	480.3	719.1	837.5	5652.1
Q61609	Sodium-dependent phosphate transporter 1	Slc20a1	12	0.0222323	0.180394	11935.6	10012.1	10931.8	13612.4	9821.9	11694.5	12806.5	12891	93705.8
P49718	DNA replication licensing factor MCM5	Mcm5	14	0.0230933	0.17532	2511.4	2128.1	2751.8	2493.5	2271	2354.5	2454.2	2964.6	19929.1
Q99K28	ADP-ribosylation factor GTPase-activating protein 2	Arfgap2	5	0.0409967	0.17083	469.2	460.7	1422.8	516.4	667.6	442.8	1375.1	466.3	5820.9
Q99104	Unconventional myosin-Va	Myo5a	32	0.33639	0.167543	5977.4	6829.2	3133.4	1738.3	3131.8	15406.5	2112.1	1670.1	39998.8
Q8BK67	Protein RCC2	Rcc2	6	0.0210156	0.167817	1676.1	1434.3	1574.7	1721	1504.5	1618.3	1512.4	1864.9	12906.2
Q9EQG9	Collagen type IV alpha-3-binding protein	Col4a3bp	7	-0.0357586	0.168394	850	811.3	1165.2	788.5	787.2	841.6	1009	888.7	7141.5
Q05D44	Eukaryotic translation initiation factor 5B	Eif5b	26	-0.0136671	0.162333	4686	4693.1	4889.4	4589.1	4460.6	4680	5197.4	4341.8	37537.4
Q91YE6	Importin-9	Ipo9	15	-0.009868	0.163297	4745.4	4950.5	4287.2	6496.2	4266.4	6983.4	3921.2	5168.7	40819
Q99LC3	NADH dehydrogenase [ubiquinone] 1 alpha subcomplex subunit 10, mitochondrial	Ndufa10	5	-0.0186271	0.162287	1639.1	1346.3	1312.3	1439.6	1309	1271	1516.7	1567	11401
Q9Z0E8	Solute carrier family 22 member 5	Slc22a5	5	-0.0132088	0.162918	2525.7	3042.7	3817.8	2617.5	2857.1	2384.8	4138.1	2514.3	23898
Q99MN9	Propionyl-CoA carboxylase beta chain, mitochondrial	Pccb	21	0.00772964	0.15201	5746.6	3928.8	16049.5	6124.5	9100.4	4014.8	13622.7	5282.6	63869.9
Q9WU78	Programmed cell death 6-interacting protein	Pdcd6ip	20	-0.0284789	0.152398	5113.8	4938.7	6937.9	6047	4862.4	5968.1	5835.3	5921.3	45624.5
Q8VCI0	Phospholipase B-like 1	Plbd1	7	0.00170859	0.155674	1906.6	2179.2	1483.4	1435	1844.3	1851.2	1658.4	1658.6	14016.7
Q60973	Histone-binding protein RBBP7	Rbbp7	4	0.0172328	0.155947	836.9	676.8	860.3	971.4	765.8	874.6	759.8	985.4	6731
Q8BGG7	Ubiquitin-associated and SH3 domain-containing protein B	Ubash3b	3	-0.0264979	0.150654	522.7	412.6	597	544.7	465.5	577.3	534.1	462.3	4116.2
Q80V42	Carboxypeptidase M	Cpm	14	0.00116217	0.159637	5939.2	7272.8	10288.9	9506.6	7619.4	9131.8	9119	7163.9	66041.6
Q61549	Adhesion G protein-coupled receptor E1	Adgre1	7	0.139128	0.15932	411.2	3447	926.9	6820.1	452.5	4458.5	942.5	6926.6	24385.3
F7AC58	Piezo-type mechanosensitive ion channel component	Piezo1	7	0.0127039	0.156804	1114.2	960.1	1542.2	1007.8	1065.6	1040.1	1454.5	1105	9289.5
Q8BX43	Tumor necrosis factor receptor superfamily member 19L	Relt	6	0.045066	0.153594	1213.7	2184.1	875.9	2205.9	1065.5	2217.1	1061	2341.6	13164.8
Q08093	Calponin-2	Cnn2	5	-0.0279956	0.150792	2476.5	2328.8	2169.3	1746.4	2215	1928.2	2297.8	2112.4	17274.4
P22682	E3 ubiquitin-protein ligase CBL	Cbl	4	-0.0308168	0.152939	372.6	346.7	547.8	374.8	322.7	413	501	370.5	3249.1
P20065	Thymosin beta-4	Tmsb4x	3	0.0133874	0.153967	1189.3	1228.2	1396.8	1870.8	1002.1	1253	1229.7	2253.3	11423.2
P21107	Tropomyosin alpha-3 chain	Tpm3	6	0.0560022	0.148178	7183.9	8176.2	5760.9	7938.4	5970.7	9880.4	5606.6	8751.9	59269
A0A0B4J1G0	Low affinity immunoglobulin gamma Fc region receptor IV	Fcgr4	3	-0.0836321	0.148561	606.6	1304.3	782.2	1900.2	595.6	1183.2	849.2	1706.6	8927.9
P30416	Peptidyl-prolyl cis-trans isomerase FKBP4	Fkbp4	5	-0.0463075	0.145381	1097.1	981.6	1604.2	1056.2	1150.6	1035.8	1224.7	1178.3	9328.5
Q922Q4	Pyrroline-5-carboxylate reductase 2	Pycr2	4	-0.0365695	0.140392	605.1	606.8	993	763.6	647.4	609.4	920.9	716.5	5862.7
P63276	40S ribosomal protein S17	Rps17	6	0.037159	0.141407	889.7	1242.9	2832.9	2592.6	1256.6	1013.9	3072.1	2412.7	15313.4
Q8BLV3	Sodium/hydrogen exchanger 7	Slc9a7	5	-0.0182035	0.140173	1826.8	1328.8	1692.6	2138.3	1500.9	1339.8	1850.8	2207.4	13885.4
P58742	Aladin	Aaas	4	0.0229669	0.126086	217.3	202.2	257	245.8	220.2	225	288.6	203.3	1859.4
Q70FJ1	A-kinase anchor protein 9	Akap9	8	0.0340244	0.116645	1228.7	1075.2	1404.6	775.2	1406.9	1375.5	1051.3	757	9074.4
P10107	Annexin A1	Anxa1	3	0.00428372	0.119111	143.1	142.3	222.4	198.4	135.7	132.9	263.5	176.2	1414.5
O54774	AP-3 complex subunit delta-1	Ap3d1	7	-0.0142181	0.125219	1158.5	1221.1	1486.9	1527.7	1093.2	1384.7	1264	1599.4	10735.5
Q8CFQ3	Intron-binding protein aquarius	Aqr	3	-0.00927781	0.118101	464.6	580.4	468.2	483.6	444	579.7	422.5	537.8	3980.8
Q9Z1K6	E3 ubiquitin-protein ligase ARIH2	Arih2	4	0.029504	0.116473	128.6	108.2	138.9	108.3	103.5	159	108.2	123.3	978
Q91VR5	ATP-dependent RNA helicase DDX1	Ddx1	4	0.0287912	0.122685	458.7	508	406.3	512.2	428.7	565.6	387.6	541.3	3808.4
Q810A7	ATP-dependent RNA helicase DDX42	Ddx42	4	0.0711582	0.108632	150.1	74.8	214.3	114.6	133.2	81.6	258.3	108.7	1135.6
O70378	ER membrane protein complex subunit 8	Emc8	4	-0.0115321	0.127518	1476	1357.2	1331.3	1500.2	1229.8	1472.1	1412.1	1505.6	11284.3
Q3U7R1	Extended synaptotagmin-1	Esyt1	7	0.00420286	0.095509	726	560.1	809.5	680.8	710.3	620.6	771	682.6	5560.9
Q8K0D5	Elongation factor G, mitochondrial	Gfm1	4	0.00511305	0.0976143	1746	1079.7	2605	1441.8	1675.5	1113.7	2440	1667.7	13769.4
Q99ME9	Nucleolar GTP-binding protein 1	Gtpbp4	4	0.0141557	0.11636	321.8	370.9	390.5	326.5	331	409.9	347.4	335.3	2833.3
G3X9B1	HEAT repeat containing 1	Heatr1	3	-0.00446772	0.131212	718.9	1289.6	509.9	748.1	540.9	1348.4	500.8	866.3	6522.9
Q9Z2X1	Heterogeneous nuclear ribonucleoprotein F	Hnrnpf	5	0.00528798	0.112249	1316.6	1189.2	1772.4	1495.1	1492.7	1320.6	1648.7	1332.5	11567.8
P09055	Integrin beta-1	Itgb1	21	0.0363148	0.112369	33719.5	36998.4	27427.4	36663.2	26660	42207	29161.2	40216.7	273053
P06151	L-lactate dehydrogenase A chain	Ldha	9	-0.0235295	0.132654	3009.7	2600.2	2335.5	3521.4	2625.6	2887.6	2350.2	3417.9	22748.1
O88952	Protein lin-7 homolog C	Lin7c	4	0.0920917	0.0950717	1092.4	1032.8	639.4	993.3	674.3	904.1	748.4	1678.8	7763.5
Q922Q8	Leucine-rich repeat-containing protein 59	Lrrc59	5	0.0196841	0.126767	625.4	523.2	721.4	634.1	558.6	607.9	777.4	594.6	5042.6
Q80WJ7	Protein LYRIC	Mtdh	5	-0.0260638	0.135081	579.9	638.6	433.6	526.2	510.5	613.7	471.5	543.6	4317.6
Q80UM3	N-alpha-acetyltransferase 15, NatA auxiliary subunit	Naa15	7	-0.0574994	0.111572	1325.7	1073.2	2037.5	1898.1	1305.7	1360.7	1784.5	1636.1	12421.5
Q62425	Cytochrome c oxidase subunit NDUFA4	Ndufa4	3	0.00781259	0.100256	620.1	565.3	1135.5	496.8	620	509.8	1237.9	465.3	5650.7
E9Q7G0	Nuclear mitotic apparatus protein 1	Numa1	3	0.0112133	0.0968012	440.8	381	471.7	308.5	459.7	437.2	402.5	315.1	3216.5
Q922R8	Protein disulfide-isomerase A6	Pdia6	9	0.0112995	0.103706	2667.9	2027.8	2350.7	2161.3	2393.8	2080.2	2636.6	2169.5	18487.8
Q6P1F6	Serine/threonine-protein phosphatase 2A 55 kDa regulatory subunit B alpha isoform	Ppp2r2a	3	-0.00959288	0.109835	2286.4	2351.6	1658.1	2289.7	1731.2	2481.8	1794.8	2521.1	17114.7
Q9WUQ2	Prolactin regulatory element-binding protein	Preb	4	-0.0220766	0.114135	1475	1997.2	1164.3	1500.8	1237	1875.9	1239	1692.2	12181.4
P63321	Ras-related protein Ral-A	Rala	3	0.0195458	0.133795	570.1	398.2	494.7	391.8	381.6	542	536.3	420.2	3734.9
Q5DTM8	E3 ubiquitin-protein ligase BRE1A	Rnf20	5	0.00923108	0.102223	385.3	316	418	345.1	351.2	402.1	328.6	391.9	2938.2
Q6ZWV3	60S ribosomal protein L10	Rpl10	8	0.0386254	0.129611	2873.1	3852	5279.1	4288.6	3359.3	3093.1	5803	4479.5	33027.7
P14131	40S ribosomal protein S16	Rps16	9	0.0157983	0.114439	4282.1	3950.3	5408.5	5222.5	3962.9	4544.3	5666.2	4897.7	37934.5
Q64337	Sequestosome-1	Sqstm1	4	0.0215059	0.0974441	556.4	427	548.3	425.9	411.1	631.7	490.4	453.8	3944.6
F8VQC1	Signal recognition particle subunit SRP72	Srp72	4	-0.0124626	0.0997406	759	685.9	606.8	645.6	613.9	706.1	625.2	728.9	5371.4
Q9DCF9	Translocon-associated protein subunit gamma	Ssr3	4	0.0519631	0.118934	1700.8	792.2	2593.4	1585.8	1392.5	1148.6	3140.5	1235.3	13589.1
P68368	Tubulin alpha-4A chain	Tuba4a	3	0.0139026	0.10483	841.2	977.2	722.1	867.5	814.1	963.5	731.8	931.6	6849
Q8C7R4	Ubiquitin-like modifier-activating enzyme 6	Uba6	8	-0.016972	0.103886	1119.7	1098	1470.4	1288.3	1061	1220.4	1245.2	1391.6	9894.6
P97789	5'-3' exoribonuclease 1	Xrn1	6	-0.0123161	0.103934	160.5	171.1	124.8	131.8	127.2	183.2	131.9	140.9	1171.4
E2JF22	Piezo-type mechanosensitive ion channel component 1	Piezo1	32	-0.0157349	0.0962965	19000.5	17885.2	13486.5	16676.5	15226.3	18085.6	14303.5	18706	133370
Q9EPW9	Toll-like receptor 6	Tlr6	9	0.0358013	0.126146	7298.6	8553.3	7418.3	10519.4	6228.8	9663.1	7991	10755.7	68428.2
Q00609	T-lymphocyte activation antigen CD80	Cd80	5	0.0477931	0.117027	1375.6	2153.4	1507.3	3327.1	1137.6	2219.1	1943.9	3344.5	17008.5
Q925I1	ATPase family AAA domain-containing protein 3	Atad3	5	0.0161382	0.105321	1171.5	1003.1	1202.8	951.9	1096.6	1177.9	1207.6	895.9	8707.3
P68404	Protein kinase C beta type	Prkcb	4	0.0115946	0.124392	73.2	93.8	89.4	90.6	86.3	94.8	90.4	78.3	696.8
Q3U0V2	Tumor necrosis factor receptor type 1-associated DEATH domain protein	Tradd	4	-0.0103164	0.132947	417.9	348.6	364.3	413	333.9	451.2	344.7	403	3076.6
Q01768	Nucleoside diphosphate kinase B	Nme2	4	-0.0223169	0.114719	1723.7	1146.2	1416.7	1687.4	1627.6	1223.4	1316.9	1714.4	11856.3
P07310	Creatine kinase M-type	Ckm	4	-0.294363	0.0994907	202.9	235.7	154.6	798.7	224.9	347	389.9	173.2	2526.9
Q3UYK3	TBC1 domain family member 9	Tbc1d9	3	0.058724	0.102993	127.4	162.3	94.7	159.6	100.8	191.7	98.4	175.7	1110.6
Q06180	Tyrosine-protein phosphatase non-receptor type 2	Ptpn2	3	0.0154623	0.107976	480.1	540.2	467	461.6	418.6	523.3	519	509	3918.8
Q3USJ8	F-BAR and double SH3 domains protein 2	Fchsd2	3	0.0108375	0.0963778	171.8	247.7	142.7	207	137.6	249.1	137.8	250.5	1544.2
Q9ESJ4	NCK-interacting protein with SH3 domain	Nckipsd	3	-0.0106182	0.103616	97	83.3	98.8	89.1	85.6	104	88.5	87.4	733.7
Q3UVK0	Endoplasmic reticulum metallopeptidase 1	Ermp1	3	-0.0240225	0.102289	325.5	271	213.3	243.9	253.1	304.1	228.2	250.9	2090
Q8BY79	Solute carrier family 35 member G1	Slc35g1	3	-0.0346217	0.116199	1377.7	739.8	1593.7	1699.5	1320.8	1312.6	1538.5	1110.5	10693.1
Q9D1Q6	Endoplasmic reticulum resident protein 44	Erp44	3	-0.02525	0.0871175	835.9	1037.5	674.5	731.7	687.1	887.7	861.4	786.5	6502.3
P28667	MARCKS-related protein	Marcksl1	7	-0.00673695	0.0888932	1884.1	4321.5	1783.4	5018.6	1356.5	4109.8	2264.4	5216.3	25954.6
P11103	Poly [ADP-ribose] polymerase 1	Parp1	13	-0.0149222	0.0936807	1653.5	1174.8	1253.8	1515.6	1292.5	1484.1	1144.7	1618.8	11137.8
P17225	Polypyrimidine tract-binding protein 1	Ptbp1	3	-0.204096	0.0905433	2746.8	621.2	1520.3	1157.9	1275.7	942.5	1517.6	1512.8	11294.8
P84104	Serine/arginine-rich splicing factor 3	Srsf3	6	0.0520441	0.0886107	1968.2	1412	3419.1	1623.7	1902.7	1352.3	3758.5	1718.9	17155.4
P36371	Antigen peptide transporter 2	Tap2	14	-0.00239228	0.0873544	6918.1	6547.1	6298.3	7215.8	5424.8	7379.2	7135.8	6994.8	53913.9
Q62523	Zyxin	Zyx	4	-0.0275858	0.0867977	1064.6	726.5	1110.6	926.3	908.7	964.7	1031.9	850.2	7583.5
Q8K4X7	1-acyl-sn-glycerol-3-phosphate acyltransferase delta	Agpat4	6	-0.0421657	0.0906495	991.1	1678	789.4	1773.4	821.5	1530.6	996.6	1732.5	10313.1
P49769	Presenilin-1	Psen1	3	-0.00989465	0.0894481	1066.7	1192.6	1031.3	1010.8	987.8	1157.9	1018.6	1107.7	8573.4
P10810	Monocyte differentiation antigen CD14	Cd14	6	0.121263	0.0857339	1646.8	3762.9	1593.9	4523.8	1300.6	3993.1	1733	5511.5	24065.6
P58252	Elongation factor 2	Eef2	29	-0.020075	0.083883	12223.3	11792.9	16680.1	14504.9	12179.4	13000.2	15362.6	13896.2	109640
Q9CQA3	Succinate dehydrogenase [ubiquinone] iron-sulfur subunit, mitochondrial	Sdhb	3	-0.0140254	0.0843053	592.9	553.9	634.6	461.6	562.5	520.1	641.5	497.2	4464.3
P47791	Glutathione reductase, mitochondrial	Gsr	3	-0.0118225	0.0808306	442.3	445.5	527.1	386.3	391.8	443.8	519	431.9	3587.7
Q9WUA2	Phenylalanine--tRNA ligase beta subunit	Farsb	7	-0.0129388	0.0764852	2284.7	1544.5	3006.8	2650.6	1838.6	1758.3	3262.6	2542.4	18888.5
O35604	Niemann-Pick C1 protein	Npc1	5	-0.0325919	0.0762529	1815.8	2575.5	850	1608.1	1426.8	2171.7	1096.8	2001.1	13545.8
Q99PM9	Uridine-cytidine kinase 2	Uck2	3	0.0280646	0.0776229	568.8	813.5	536.4	733.6	457.8	750.2	835.3	661.1	5356.7
Q6P5F7	Protein tweety homolog 3	Ttyh3	3	0.042032	0.0785935	376	469	510.3	376.6	368.9	403.5	641.7	369	3515
A2A432	Cullin-4B	Cul4b	6	0.0157441	0.0724208	1158.6	1218.3	1147.1	1278.8	1060.1	1379.6	1111.9	1303.9	9658.3
Q8BIJ6	Isoleucine--tRNA ligase, mitochondrial	Iars2	4	0.00344449	0.0705452	801.5	610.2	1204.6	688.6	770.5	592.3	1125.9	824.1	6617.7
Q7TT37	Elongator complex protein 1	Ikbkap	5	0.00999715	0.065729	1140.4	1322.4	1001.9	1180.4	961.7	1464.6	933.9	1317.2	9322.5
Q7TMY7	Importin-8	Ipo8	3	0.0350884	0.0682933	175.8	198	259.4	175.1	163.4	173.6	296.2	195	1636.5
Q8CGY8	UDP-N-acetylglucosamine--peptide N-acetylglucosaminyltransferase 110 kDa subunit	Ogt	5	-0.0197268	0.065722	466.6	480	848.5	524.4	558.4	593.5	675.6	460.5	4607.5
Q9EPK2	Protein XRP2	Rp2	5	0.0314576	0.0658138	884.2	789.4	655.9	691.7	722.5	1050	706	609.3	6109
Q6P5D8	Structural maintenance of chromosomes flexible hinge domain-containing protein 1	Smchd1	7	-0.0107556	0.0693868	1482.9	1147.1	1447.3	1119.6	1402.6	1433.5	1280.2	1042	10355.2
Q9WV55	Vesicle-associated membrane protein-associated protein A	Vapa	4	0.0379159	0.0657936	1406.9	1310.3	2503.5	1309.6	1512.6	1116.9	2669.8	1404.9	13234.5
P68040	Receptor of activated protein C kinase 1	Rack1	11	0.0279548	0.0727093	3415	3476.3	5009.4	3600.9	3571.9	3020.9	5405.8	3806.3	31306.5
Q80UP8	Sodium-dependent phosphate transporter 2	Slc20a2	6	0.0139429	0.0703047	3783.7	3769.8	2742.7	4171.4	2908.7	4355.8	3241.2	4102.4	29075.7
Q3U1Y4	DENN domain-containing protein 4B	Dennd4b	4	0.0298508	0.0679582	312.9	304.3	250.2	271	256.1	378.5	231.5	296.1	2300.6
Q8C4Q9	Transmembrane protein 154	Tmem154	3	-0.0348163	0.0728758	40.4	23.5	39.6	34.9	27.5	37	34.6	36	273.5
Q6R0H7	Guanine nucleotide-binding protein G(s) subunit alpha isoforms XLas	Gnas	4	-0.0323637	0.0636947	358.6	250.2	587.9	336	301.5	337.3	489.1	370.8	3031.4
Q923J1	Transient receptor potential cation channel subfamily M member 7	Trpm7	9	-0.0126138	0.0635939	1806.6	1527.5	1196.7	1362.3	1396.2	1742.4	1188.2	1515	11734.9
Q9D6K5	Synaptojanin-2-binding protein	Synj2bp	3	-0.00262994	0.0627484	671.9	763.2	447.1	643.5	508.8	746.9	611.4	654	5046.8
Q78PY7	Staphylococcal nuclease domain-containing protein 1	Snd1	6	0.000897792	0.0608804	627.3	643.9	665.6	633.5	739.6	577.9	575.7	678.7	5142.2
Q62448	Eukaryotic translation initiation factor 4 gamma 2	Eif4g2	9	0.0150056	0.0578999	1510	1279.4	1457.2	1482.5	1257.3	1740.6	1354.7	1436.4	11518.1
Q9DCD2	Pre-mRNA-splicing factor SYF1	Xab2	3	0.0376822	0.0539857	173.8	228	126.2	167.3	128.1	261.2	115.1	209.3	1409
P97429	Annexin A4	Anxa4	3	0.0101095	0.0518754	216	375.3	305.4	269.4	231.4	356.6	239.6	346.7	2340.4
Q99020	Heterogeneous nuclear ribonucleoprotein A/B	Hnrnpab	3	-0.0120737	0.0519931	412	294.7	300.8	408.4	290.9	383.4	315.7	414.1	2820
Q6P5F6	Zinc transporter ZIP10	Slc39a10	18	0.000548295	0.0495824	14710.9	15965.7	9385.9	12026.1	11663.6	16550.5	10557.9	13336.4	104197
O88351	Inhibitor of nuclear factor kappa-B kinase subunit beta	Ikbkb	9	0.0294554	0.0490478	2834.8	2948.5	2089.3	2739.8	2265.9	3539.8	2060.5	2965.1	21443.7
Q07076	Annexin A7	Anxa7	4	-0.0105414	0.0475507	1065	1046.3	1614.2	1274.4	1006	1111.8	1279.9	1565.8	9963.4
P61924	Coatomer subunit zeta-1	Copz1	3	-0.0217154	0.0460131	243.4	201.8	275.1	357.4	277.4	278.4	240.7	265.1	2139.3
P18760	Cofilin-1	Cfl1	12	-0.0429355	0.0446531	10312.7	7248.5	17547.8	11896.5	11245.9	8788.6	16051.9	9540.8	92632.7
Q9D061	Acyl-CoA-binding domain-containing protein 6	Acbd6	3	-0.016049	0.0442367	357.7	483.2	308.5	342.1	349.7	441.2	310.3	373.8	2966.5
Q9CVB6	Actin-related protein 2/3 complex subunit 2	Arpc2	3	0.0187392	0.0397001	352.3	417.5	514.1	467.7	387.6	345.9	567.5	473.5	3526.1
Q7TMY8	E3 ubiquitin-protein ligase HUWE1	Huwe1	8	0.0121893	0.0378007	801.7	965.3	945.8	787.6	746.6	1037.6	788.4	957.5	7030.5
Q9D6R2	Isocitrate dehydrogenase [NAD] subunit alpha, mitochondrial	Idh3a	3	-0.00441275	0.0402604	681	448.7	708.9	551.7	599.3	429.8	737.6	616.3	4773.3
Q8BH59	Calcium-binding mitochondrial carrier protein Aralar1	Slc25a12	7	-0.00522249	0.0379916	2940.8	2556.9	2691.3	3185.3	2491	3098.8	2875.6	2867.8	22707.5
P27046	Alpha-mannosidase 2	Man2a1	12	0.0127726	0.0385817	2341.5	2973	1595.1	1996.7	1900.4	3246.9	1832.2	2006	17891.8
Q8VEM1	E3 ubiquitin-protein ligase RNF130	Rnf130	3	-0.00450039	0.0364134	236.6	203.1	240.7	218.6	211.4	209.1	233.6	242.1	1795.2
Q921F2	TAR DNA-binding protein 43	Tardbp	6	0.000809889	0.0354518	2441.9	2083.4	2133.8	2779.4	2038.5	2626	2353.3	2426	18882.3
P61211	ADP-ribosylation factor-like protein 1	Arl1	3	-0.0151938	0.0290929	387.4	409.5	633.5	526.4	456.7	410.4	621.4	447.8	3893.1
E9PZJ8	Activating signal cointegrator 1 complex subunit 3	Ascc3	3	0.0115523	0.0169024	402.1	483.8	355.8	474.8	377.3	559.9	342.9	450.2	3446.8
G5E829	Plasma membrane calcium-transporting ATPase 1	Atp2b1	18	-0.00729753	0.0187048	7377.1	6022.3	5635.4	5938	5676.5	6500.9	6026.8	6642.6	49819.6
Q9Z277	Tyrosine-protein kinase BAZ1B	Baz1b	5	0.00454135	0.0297793	413.6	481.9	580.4	458.9	387.7	528.4	531.1	493.7	3875.7
Q9CQJ6	Density-regulated protein	Denr	3	0.00217462	0.026475	183.6	248.1	167.9	262.2	183.2	250.7	172.1	257.1	1724.9
Q3U9G9	Lamin-B receptor	Lbr	12	-0.00123334	0.0283069	5362.3	4593.3	4710.6	5696.1	4512.6	5958.7	5131.5	4742.1	40707.2
P97310	DNA replication licensing factor MCM2	Mcm2	7	-0.00435742	0.0226058	577.5	530.3	747.5	731.1	565	611.6	592.7	809.3	5165
P49717	DNA replication licensing factor MCM4	Mcm4	9	-0.0153896	0.0311331	1322.5	981.4	1812.7	1557	1198.2	1237	1470	1708.2	11287
P21956	Lactadherin	Mfge8	15	0.00702892	0.0226196	16103.5	25773.4	26486.3	14602.2	12932.2	19293.6	26347.6	24797.2	166336
E9PVX6	Proliferation marker protein Ki-67	Mki67	3	0.0122575	0.0191131	89.8	80.9	88.4	92.5	66.8	94.9	96.6	96.3	706.2
Q8BWZ3	N-alpha-acetyltransferase 25, NatB auxiliary subunit	Naa25	5	0.0237975	0.0209533	1270	1835.2	1169.2	1774.2	1026.7	2084.8	1240.8	1796.9	12197.8
Q9CQS8	Protein transport protein Sec61 subunit beta	Sec61b	3	0.00233147	0.0236862	1345.3	1069.4	1214.5	1255.3	1196.2	1123.3	1385.5	1187.4	9776.9
Q921I6	SH3 domain-binding protein 4	Sh3bp4	15	-0.0159473	0.0204207	6130.8	6122.4	3659.8	5619	4512.8	6525.2	4528	5729.3	42827.3
O09044	Synaptosomal-associated protein 23	Snap23	4	0.00695079	0.0312064	643	912.8	463.2	445	507.8	953.8	463.8	550.5	4939.9
P46978	Dolichyl-diphosphooligosaccharide--protein glycosyltransferase subunit STT3A	Stt3a	8	-0.00172894	0.025641	4623.5	4447.5	3535.3	3758.5	4083.9	4264.5	4394.6	3602.2	32710
Q80X82	Symplekin	Sympk	11	-0.00557618	0.0167293	1602.7	1339.6	1767	1745.4	1690.8	1737.9	1608.3	1392.8	12884.5
O88572	Low-density lipoprotein receptor-related protein 6	Lrp6	20	-0.00488212	0.0270651	5332.7	5516.6	4278.2	5148.9	4755.7	5548	4515.2	5389	40484.3
Q9WTK5	Nuclear factor NF-kappa-B p100 subunit	Nfkb2	5	-0.00377855	0.0208711	1589.6	1899.7	2199.6	2874.9	1406.5	2465.7	2233.9	2435.3	17105.2
O08912	Polypeptide N-acetylgalactosaminyltransferase 1	Galnt1	4	0.0771623	0.0228882	457.1	446.5	394.7	310.7	684.5	419.4	249.3	344.2	3306.4
Q5DU41	Volume-regulated anion channel subunit LRRC8B	Lrrc8b	4	0.00223662	0.0279236	619.8	644.9	750	756.8	611.2	747.5	680.4	736.7	5547.3
Q8R366	Immunoglobulin superfamily member 8	Igsf8	4	-0.0191255	0.0167796	698.9	1157.7	633.3	851.2	631.4	1038	759.7	868	6638.2
E9Q394	A-kinase anchor protein 13	Akap13	3	0.0384932	0.0306967	542.9	626.1	375.4	445.2	436.6	763.1	317.7	526	4033
P54731	FAS-associated factor 1	Faf1	4	-0.00754192	0.0122817	194	241.1	212	177.6	198	225.1	187.8	209.5	1645.1
P97797	Tyrosine-protein phosphatase non-receptor type substrate 1	Sirpa	3	0.0623445	0.0130591	136.4	331.3	142.5	1547.8	87.3	443.7	171.1	1551.2	4411.3
Q99KV1	DnaJ homolog subfamily B member 11	Dnajb11	7	-0.00275673	0.010968	2307.5	1741.6	1789.1	1495.5	2088	1435.5	2079.9	1716.3	14653.4
P56677	Suppressor of tumorigenicity 14 protein homolog	St14	7	0.00841351	0.00914915	777.9	1668.9	819.1	1367.5	736	1306.9	873	1744.6	9293.9
O08553	Dihydropyrimidinase-related protein 2	Dpysl2	8	-0.0307395	0.0074535	1356.3	1024.8	1968.6	1684	1367.1	1285.3	1748.7	1505.4	11940.2
Q9CPV9	P2Y purinoceptor 12	P2ry12	3	0.0323073	0.00746	434.1	650.3	501.4	520.5	429.3	791.5	461.1	472.1	4260.3
Q8K1T1	Leucine-rich repeat-containing protein 25	Lrrc25	8	0.0225325	0.00496033	9463.1	11288.5	9448.1	16385.8	6971.4	13114	11636.6	15596.8	93904.3
Q9Z2I0	LETM1 and EF-hand domain-containing protein 1, mitochondrial	Letm1	7	0.010954	0.004663	1034.2	1066.8	988.5	1122.2	843.3	1139.9	1211.3	1049.3	8455.5
A2AMW0	Capping protein (Actin filament) muscle Z-line, beta, isoform CRA_a	Capzb	3	-0.0117964	0.00134035	469.1	313.1	425.4	450.2	361.6	396.1	438.9	447.7	3302.1
Q8BTM8	Filamin-A	Flna	6	0.491175	0.000368823	2275.8	841.8	602.4	777.9	4053.9	316.7	472.4	1479.2	10820.1
Q61739	Integrin alpha-6	Itga6	35	0.00970388	0.000101829	19873	20208.1	20222.9	20509.3	16442.6	21791.4	21331.8	21792.9	162172
Q00651	Integrin alpha-4	Itga4	18	0.010231	0.000304278	13503	10838.1	11941.8	10086.5	11937.4	12791.1	13276.7	8694.2	93068.8
Q922T2	Microfibril-associated glycoprotein 3	Mfap3	6	-0.0307703	0.00310572	1767.3	1220.5	2262.4	2815.2	1684.1	1435.8	2564.7	2210.6	15960.6
