# Supplementary material for: CD97 stabilises the immunological synapse between dendritic cells and T cells and is targeted for degradation by the Salmonella effector SteD
Source: PLoS Pathog. 2021 Jul 27;17(7):e1009771. doi: 10.1371/journal.ppat.1009771 (PMC8345877; doi:10.1371/journal.ppat.1009771)
Supplement: S1 File — (XLSX) [file ppat.1009771.s011.xlsx]

## Sheet: 2A
	MHCII									CD97
GFP	1.084	1.17	1.146	1.116	1.175	1.272	1.152	1.15929	1.15929	1.039	1.069	1.164	1.163	1.042	1.102	1.038	1.08814	1.08814
GFP-SteD	0.293	0.306	0.295	0.232	0.232	0.256	0.268	0.251	0.266625	0.633	0.605	0.622	0.614	0.608	0.657	0.664	0.651	0.63175
GFP + LPS	1.129	1.185	1.136	1.319	1.081	1.486	1.136	1.165	1.266	1.017	1.08	1.03	1.337	1.105	1.155	1.037	1.125	1.06
GFP-SteD + LPS	0.362	0.359	0.343	0.246	0.292	0.372	0.294	0.289	0.292	0.582	0.592	0.579	0.586	0.529	0.648	0.586	0.618	0.608

## Sheet: 2B
		MHCII									CD97
WT		1.0896	0.914207	0.804249	0.725652	0.57897	0.738735	0.618567	0.17623	0.549697	0.966266	0.983741	0.981154	0.874994	0.750955	0.8622	0.720502	0.812869	0.697319
ΔssaV		1.91876	1.77515	1.83701	1.68345	1.81716	2.1084	1.2673	2.0677	1.80937	1.70522	1.4751	1.3523	1.36428	1.31608	1.14979	1.20251	1.10299	1.33353
ΔsteD		1.77916	1.8807	1.57627	1.11806	1.28737	1.33279	1.58419	1.58809	1.03565	1.44643	1.49546	1.55102	1.23342	1.26477	1.27615	1.28806	1.21647	0.85961
ΔsteD + pSteD		0.508982	0.508609	0.521043	0.595837	0.719197	0.621584	0.627275	0.787351	0.352675	0.755186	0.796041	0.722137	0.797099	0.86593	0.811588	0.697721	0.624924	0.733726

## Sheet: 2D
	CD97α					CD97β
Not infected	1	1	1	1	1	1	1	1	1	1
WT	0.6	0.598731	0.357885	0.188405	0.134572	0.5	0.578901	0.642075	0.518872	0.573658
ΔssaV	0.95	0.863353	0.740853	0.89613	0.871182	0.85	0.889823	0.898941	0.851402	0.879588
ΔsteD	0.82	1.09115	0.72897	0.995723	0.926026	0.9	1.07762	1.00955	0.880038	0.926026
ΔsteD + pSteD	0.55	0.776725	0.537763	0.139421	0.147316	0.55	0.46073	0.74853	0.621496	0.58642

## Sheet: 2E
	WT						ΔsteD
1	0.97567	0.878605	0.529054	1.51333	1.0697	1.61584	1.48425	1.33051	1.22547	1.33936	1.51492	1.42005
3	0.24384	0.46882	0.760401	0.97567	1.15091	0.52938	1.54886	1.36039	0.783029	1.7122	1.44537	1.47563
6	0.65499	0.51795	0.350348	0.314955	0.20659		1.29702	1.17068	1.32678	1.50256	1.45122

## Sheet: 3B
GFP	GFP-SteD
0.715253	0.339279
0.853219	0.440666
0.64847	0.104675
0.484179	0.058465
0.923908	0.556338
0.836345	0.180994
0.747572	0.09923
0.953791	0.422477
0.859231	0.22183
0.631916	0.591737
0.770873	0.098401
0.623911	0.391085
0.600334	0.483656
0.585355	0.469161
0.569434	0.603606
0.559609	0.214637
0.711921	0.05907
0.587817	0.085779
0.589894	0.047555
0.72101	0.085056
0.491462	0.354461
0.641878	0.356334
0.529514	0.188551
0.537253	0.595511
0.27605	0.167587
0.574036	0.274068
0.384006	0.140409
0.537385	0.092452
0.768306	0.254232
0.129157	0.468513
0.203884	0.54765
0.228999	0.046055
0.581297	0.117842
0.680481	0.248657
0.405143	0.033734
0.331008	0.441872
0.381038	0.221011
0.520601	0.040011
0.180387	0.179802
0.025314	0.119244
0.22397	0.219059
0.598952	0.313737
0.83231	0.139615
0.775381	0.275219
0.671931	0.162341
0.855752	0.264454
0.608761	0.011874
0.662069	0.03263
0.632999	0.199027
0.656113	0.130582
0.61673	0.573303
0.813968	0.425234
0.35049	0.230532
0.594388	0.434063
0.644534	0.099038
0.411841	0.346315
0.773852	0.092635
0.788181	0.393722
0.877124	0.082319
0.587992	0.029895
0.6352	0.0209
0.574543	0.186646
0.749424	0.050047
0.645748	0.154538
0.847699	0.176129
0.800407	0.202254
0.544853	0.256246
0.590841	0.624339
0.79815	0.032998
0.826898	0.190481
0.759269	0.256947
0.667885	0.030348
0.849774	0.080468
0.719813	0.673079
0.731115	0.407035
0.887908	0.231867
0.664607	0.273361
0.849594	0.222576
0.645646	0.051747
0.344748	0.26521
0.413016	0.380082
0.412608	0.225637
0.607007	0.436031
0.484977	0.289912
0.470723	0.215095
0.344965	0.250502
0.413338	0.323967
0.577119	0.248772
0.586045	0.154388
0.362981	0.232248
0.251469	0.210607
0.603195	0.209384
0.358003	0.152023
0.516771	0.211316
0.344711	0.109514
0.341704	0.224548
0.470281	0.26789
0.461664	0.325866
0.494065	0.308743
0.561938	0.243441
0.491282	0.384777
0.441732	0.317831
0.52988	0.249602
0.521298	0.223081
0.444744	0.262348
0.558646	0.300561
0.616397	0.243756
0.510486	0.1914
0.49724	0.182772
0.398502	0.200921
0.573087	0.285304
0.528375	0.224365
0.558724	0.323242
0.595456	0.252651
0.550987	0.268086
0.459113	0.238703
0.541101	0.226448
0.642049	0.148639
0.615847	0.301119
0.594862	0.267628
0.422871	0.235473
0.498271	0.294095
0.447754	0.303528
0.555053	0.277709
0.527353	0.303429
0.442676	0.18252
0.445516
0.455941
0.500131
0.6382
0.538931
0.621889
0.578072
0.423069

## Sheet: 3C
GFP	GFP-SteD
0.09	0.33
0.23	0.43
0.06	0.32
0.11	0.18
0.17	0.48
0.07	0.25
0.16	0.33
0.17	0.2
0.05	0.3
-0.06	0.2
-0.11	0.49
0.14	0.23
0.12	0.41
0.1	0.37
0.12	0.17
0.04	0.05
0	0.18
0.08	0.27
0.18	0.29
0.09	0.4
0.16	0.45
0.15	0.34
0.04	0.29
0.15	0.35
0	0.45
-0.03	0.47
0	0.33
0.03	0.29
-0.02	0.36
0	0.42
0.11	0.29
-0.1	0.36
0.06	0.17
-0.07	0.34
0.07	0.18
0.04	0.27
0.25	0.38
-0.09	0.21
-0.18	0.28
-0.06	0.38
0.06	0.25
-0.05	0.15
-0.2	0.27
-0.05	0.25
-0.08	0.29
-0.16	0.5
-0.18	0.45
-0.07	0.21
-0.12	0.34
0.15	0.39
0.13	0.31
-0.08	0.22
-0.11	0.4
-0.1	0.56
-0.05	0.34
0.04	0.25
-0.29	0.38
-0.16	0.44
-0.17	0.17
-0.07	0.5
-0.05	0.51
-0.15	0.54
0.08	0.31
-0.17	0.27
-0.19	0.48
-0.13	0.51
-0.08	0.3
-0.22	0.32
0.06	0.44
-0.17	0.39
-0.23	0.41
-0.31	0.3
-0.27	0.33
-0.1	0.5
-0.08	0.56
-0.16	0.43
-0.19	0.57
0.2	0.33
-0.24	0.33
0.11	0.14
-0.23	0.35
-0.22	0.24
-0.32	0.52
-0.34	0.45
-0.17	0.38
0.02	0.41
-0.07	0.5
-0.15	0.51
-0.18	0.42
-0.34	0.49
0.08	0.41
0	0.5
0	0.66
-0.05	0.35
-0.03	0.47
-0.07	0.46
-0.13	0.3
-0.08	0.27
-0.06	0.35
-0.07	0.24
-0.23	0.48
-0.01	0.24
-0.01	0.29
0.01	0.54
-0.06	0.4
-0.06	0.49
-0.1	0.21
-0.01	0.48
-0.02	0.36
0.09	0.16
-0.03	0.16
-0.12	0.38
-0.03	0.4
-0.17	0.42
0.09	0.44
-0.07	0.19
0	0.54
0.15	0.45
-0.08	0.19
	0.28
	0.34
	0.54
	0.47
	0.29
	0.3
	0.18
	0.26
	0.47
	0.45
	0.37
	0.38
	0.46
	0.42
	0.34
	0.52
	0.3
	0.47
	0.33
	0.39
	0.37
	0.43
	0.48
	0.47

## Sheet: 3F
	CD97α			CD97β
GFP	1	1	1	1	1	1
GFP-SteD	0.306005	0.304321	0.305163	0.276218	0.667299	0.771759
GFP+	2.49666	0.533695	1.51518	1.32696	1.26522	1.29609
GFP-SteD+	0.493198	0.763881	0.62854	1.20654	0.973966	1.09025

## Sheet: 4A
	MHCII			CD97
GFP	1.06606	1.07045	0.961004	1	1.18895	1.01498
GFP-SteD	0.475812	0.360868	0.338329	0.312733	0.224955	0.336698
GFP-SteD ALA6	1.17338	1.13221	1.0184	1.59767	1.0848	1.48376
GFP-SteD ALA16	0.941784	0.973528	0.705526	0.829114	1.0977	0.833323

## Sheet: 4B
	WT							ΔTMEM127							ΔWWP2
WT	0.926238	0.829286	0.872157	0.903929	0.755187	0.868164	0.768349	1.15394	1.23858	1.2116	1.19656	1.24163	1.23065		0.977337	0.872039	1.12139	1.04216	0.869086
ΔsteD	1.00467	1.11377	1.16024	1.19141	1.11048	1.20286	1.1151	1.15204	1.20084	1.22512	1.21494	1.19456	1.22359		1.01181	0.933752	1.10815	1.02366	0.937624
ΔsteD + pSteD	0.751227	0.681975	0.687513	0.687167	0.848561	0.704447	0.82252	1.17804	1.29408	1.16591	1.26407	1.1443	1.14015		0.881198	0.77455	1.12389	1.03424	0.753693

## Sheet: 4D
	GFP			GFP-SteD
K555	1	1	1	5.37956	3.03098	2.47527
KK704,705	3.66318	0.50907	0.080362	0.272986	2.95066	1

[truncated: 19 more sheets: 4E, 5A, 5C, 6C, 7B, 7C, 7E, 7F, 7G, S1C, S1D, S3A, S3E, S4A, S4B, S5A, S6A, S6B, S7B]
